# Supplementary material for: Lateral transfer of mRNA and protein by migrasomes modifies the recipient cells
Source: Cell Res. 2020 Sep 29;31(2):237–40. doi: 10.1038/s41422-020-00415-3 (PMC8026638; doi:10.1038/s41422-020-00415-3)
Supplement: Supplementary file 2 — Supplementary information, Table S1 [file 41422_2020_415_MOESM2_ESM.xlsx]

## Sheet: Sheet1
Supplementary File 1. RNA-seq read counts (log2) in duplicated experiments of migrasome and cytosol.
geneSymbol	cytosol_rep1	cytosol_rep2	migrasome_rep1	migrasome_rep2
Eef1a1	15.6166	15.699	16.8392	16.6359
mt-Rnr2	15.7782	13.8876	17.3369	15.5077
Actb	15.3868	15.9027	16.4997	16.7798
mt-Co1	13.7106	14.5783	15.5318	16.7708
Rpph1	17.7928	17.6389	15.5599	16.3252
Rny1	13.4658	13.3376	15.7219	15.3463
Rplp0	14.4291	14.6334	15.1312	15.2358
S100a4	14.4821	14.577	15.1955	14.8684
Rpl12	13.9769	14.4293	14.7271	15.1672
Rps3	13.9005	13.9543	15.0495	14.7325
Vim	14.0001	13.7958	15.0135	14.6691
Rack1	13.9374	14.1099	14.8466	14.8141
Npm1	13.7877	13.9991	14.8392	14.6115
Rpl7a	13.761	13.9055	14.7806	14.4616
Rpl7	13.5607	13.7405	14.705	14.5187
Rpl23	13.7467	13.8113	14.6804	14.4919
Atp5b	13.5217	13.5966	14.7675	14.3766
Nmt2	10.4538	10.2762	13.8807	15.056
Ahnak	14.9684	14.8966	14.1745	14.885
Hsp90ab1	13.7383	13.448	14.8358	14.1686
Rmrp	16.2229	15.877	14.4233	14.6072
Rny3	12.1499	11.4839	14.7393	14.1193
Rpsa	13.7117	13.8843	14.4666	14.3568
Rpl8	13.5488	13.7581	14.4054	14.3514
Rplp1	13.4462	13.4193	14.382	14.2771
Rps4x	13.4093	13.4672	14.4556	14.1744
Hspa8	13.3831	13.5778	14.3972	14.1893
Ppia	13.5113	13.5073	14.3647	14.1313
Rpl41	13.6397	13.7011	14.3076	14.1264
Rps12	13.267	13.5372	14.218	14.2037
Rpl5	13.2994	13.3386	14.3608	14.0089
Rps24	13.3542	13.4611	14.3131	14.0394
Rps7	13.16	13.3083	14.2276	14.0157
Rpl9	13.1629	13.2018	14.1742	14.0166
Csde1	13.3995	13.239	14.3538	13.7791
Lgals1	13.5554	13.9339	13.9569	14.2131
Pkm	12.9035	12.7823	14.2945	13.7656
Rpl13	13.4348	13.4224	14.1673	13.7973
Hspd1	12.9723	12.9163	14.2882	13.5423
Rps8	13.2709	13.3107	14.0405	13.8026
Rpl32	13.1204	13.2419	13.9276	13.9025
Rn7s6	11.8866	11.2533	13.871	13.9433
Eif4g2	13.2172	13.125	14.1578	13.5819
Eif4a1	13.1777	13.1713	14.0962	13.6552
Rps23	13.0751	13.2495	13.9194	13.8584
Eef2	12.931	12.7582	14.0458	13.6326
Rps14	13.1463	12.958	14.0762	13.585
Hsp90aa1	12.8041	13.0546	13.9812	13.702
Ncl	12.6234	11.7503	14.3842	12.9812
Rpl30	13.1301	13.3109	13.7578	13.9174
Rpl4	12.8851	13.3343	13.7235	13.9464
Rps15a	12.9127	13.0256	13.8894	13.7002
Rpl27a	12.9098	13.3112	13.6106	13.8998
Cct5	12.7735	12.9008	13.9644	13.5098
Hspa9	12.7806	12.7957	13.9794	13.4664
mt-Rnr1	12.6791	11.1771	14.2451	12.973
Ran	13.0279	13.1854	13.7735	13.5848
Rplp2	13.0246	13.1059	13.7659	13.5522
Pabpc1	12.9302	12.8891	13.758	13.5493
Ptma	13.0584	12.8222	14.0103	13.1753
Rps9	12.7524	12.8777	13.7867	13.4286
Rps2	12.9705	13.2413	13.4228	13.7816
Rpl3	12.5325	12.6311	13.7255	13.4556
Rps6	12.6498	12.9649	13.4009	13.7675
Rps2-ps10	12.854	13.1066	13.5165	13.6351
Kpnb1	12.9403	12.8363	13.747	13.3826
Set	12.9234	12.7559	13.8256	13.2439
Anxa2	12.4317	12.398	13.778	13.302
Eef1g	12.8677	13.0737	13.5604	13.5385
Rpl11	12.8448	12.7997	13.7825	13.2168
Rps27	12.8091	13.3067	13.195	13.7891
Rpl37a	12.7934	12.8355	13.6175	13.3823
Rpl37	12.7774	13.1517	13.2659	13.7037
Eif4b	12.9382	12.8837	13.6189	13.3371
Rpl19	12.6624	12.9875	13.4177	13.5361
Rpl14	12.6947	12.6788	13.6829	13.1994
Rpl36	12.694	12.8032	13.5138	13.3996
Tubb5	12.6456	12.714	13.4874	13.4257
Rpl35	12.6581	12.8936	13.4726	13.4357
Rpl17	12.6984	12.9708	13.3496	13.5358
Ddb1	12.2575	12.1204	13.6782	13.1113
Atp5a1	12.4201	12.5702	13.4596	13.3656
Nedd4	12.4128	12.264	13.5911	13.1961
Rps27a	12.733	12.6259	13.5928	13.0889
Tpm4	12.1305	12.4965	13.5546	13.1324
Psat1	12.7236	12.7932	13.4956	13.2058
Rps20	12.1587	12.948	12.7828	13.7163
Tcp1	12.4309	12.6404	13.4067	13.1831
Eef1b2	12.459	12.5231	13.4263	13.1141
Rpl10	12.1079	12.9661	12.645	13.6822
Rps18	12.534	12.5984	13.3935	13.0967
Rn7sk	16.079	16.1269	12.6984	13.6363
Ftl1	12.6261	13.0993	12.6206	13.6616
Rps15	12.526	13.0138	12.9315	13.4802
Ddr2	10.7118	10.3493	13.4123	12.991
Rps10	12.5111	12.6356	13.2584	13.1509
Anxa1	11.7945	12.0605	13.3355	13.0591
Hnrnpa2b1	12.5767	11.8717	13.8115	12.1058
Rps3a1	12.2038	12.3797	13.2039	13.1829
Rps25	12.2784	12.8683	12.9331	13.4048
Hnrnpk	12.3156	12.2492	13.3498	12.9843
Rpl23a	12.3291	13.2374	12.5272	13.6228
Odc1	12.5309	12.6015	13.1524	13.185
Myh9	11.981	11.5567	13.5317	12.6569
Rpl35a	12.422	12.4514	13.2048	13.101
Naca	12.3404	12.4283	13.2398	13.0317
Rpl6	12.2822	12.5817	12.7432	13.421
Rps17	12.3438	12.7039	12.8995	13.3116
Rn7s1	10.4305	9.89998	13.3082	12.904
Serbp1	12.299	12.6198	13.1405	13.0591
Tpt1	12.4252	12.2054	13.326	12.8035
Rps5	12.305	12.5639	13.0803	13.0921
Rps21	12.3896	12.3659	13.2669	12.8539
Rpl38	12.466	12.5806	13.0016	13.1444
Ccnd1	12.7287	12.7498	13.208	12.8876
Cct4	11.9426	12.0942	13.1486	12.9361
Ybx1	12.268	12.8112	12.8826	13.186
Cnbp	12.2746	12.4427	13.2586	12.7653
Eif3c	12.0233	12.0244	13.1522	12.8823
Nap1l1	12.1275	11.9769	13.3519	12.5802
Hnrnpab	12.5132	12.6616	13.147	12.8254
Rps13	12.3475	12.3333	12.9694	13.007
Eif5a	12.6177	12.4688	13.1055	12.8567
Rpl27	12.0095	12.5079	12.8183	13.1358
Rps19	12.0364	12.3064	12.825	13.1118
Rn18s-rs5	10.7571	10.1899	13.3746	12.4019
Slc25a5	12.0686	11.9847	13.2379	12.6196
S100a6	12.3848	12.6798	12.8971	13.0167
Rps28	12.2637	12.3384	12.916	12.9982
Bzw1	12.0122	12.2678	13.1282	12.7452
Cct2	11.9587	12.0536	13.1275	12.74
Cct6a	11.8966	12.1799	13.0748	12.7896
Calm1	12.134	12.343	12.9732	12.9043
Rpl39	12.4608	12.1418	13.2071	12.6011
Rps29	12.1494	12.5512	12.7258	13.1001
Actg1	11.0678	12.0654	12.7061	13.0591
Mprip	12.4711	12.6475	12.8677	12.9092
Cct3	11.8604	12.0578	13.0656	12.6695
Rpl18	12.3345	12.4277	12.82	12.9315
Cct8	11.8537	11.7978	13.1341	12.5463
Eif3e	11.8471	12.0256	13.0228	12.6648
Ywhaz	12.2431	12.0536	13.1436	12.4897
Sars	11.971	11.9751	13.0708	12.5928
mt-Nd1	10.5368	10.8601	12.4307	13.1681
Vaultrc5	11.1926	11.3812	13.0033	12.6545
Cbx5	12.6338	12.3005	12.6411	13.0086
Prdx1	12.0409	12.156	12.977	12.6695
Fth1	12.4177	12.3478	12.7691	12.872
Kif1c	10.6131	10.558	12.8628	12.7439
S100a10	11.9022	12.5196	12.6157	12.968
Rbm3	11.7735	11.7414	12.9448	12.5867
Lmna	11.8993	11.8598	12.9165	12.6103
Rpl34	12.1084	12.1247	12.9128	12.5864
Gnai3	12.5211	12.6829	12.8126	12.7009
Srsf1	12.3261	12.3538	12.9424	12.5123
Hnrnpu	11.9674	11.4354	13.1913	12.0862
Rn7s2	10.3802	9.97956	12.7216	12.7527
Cct7	11.802	12.0197	12.8712	12.583
Top2a	12.2254	12.1282	12.8845	12.5236
Rpl22l1	11.9604	12.006	12.8872	12.4989
Ddx5	11.9598	12.0075	12.8412	12.489
Serpinb6a	11.463	11.6218	12.9017	12.3938
Tuba1b	12.3969	12.5464	12.5845	12.7391
Ptrf	11.9482	11.6127	13.0529	12.1135
mt-Cytb	10.1335	10.225	12.383	12.8843
Rps3a3	11.6923	11.8193	12.6264	12.6536
Btf3	11.7284	12.0844	12.5825	12.6724
Ptges3	12.2484	12.1462	12.8853	12.3001
Eno1	11.7422	11.8351	12.7744	12.4369
Hnrnpa1	12.088	11.8141	12.9597	12.0884
Cfl1	12.1839	11.7201	12.7866	12.3413
Tars	11.4598	11.6467	12.7082	12.4328
Ptp4a2	11.9482	11.8989	12.6302	12.4767
Ipo7	11.7907	11.6743	12.832	12.202
Rpl21	11.6181	12.2978	12.262	12.784
Caprin1	11.514	11.4721	12.7694	12.2681
Gnas	11.6581	12.0554	12.3922	12.6695
Oxct1	11.5492	11.189	12.8052	12.1955
Hdlbp	11.7438	11.3804	12.7046	12.2627
Naa50	11.3419	10.7807	12.895	11.9556
Lrrc59	12.1548	11.8119	12.6466	12.3273
Fau	11.5383	11.9443	12.2004	12.7286
Cnn2	11.6896	11.6433	12.6561	12.2624
Tubb4b	12.0795	12.0263	12.6558	12.2546
Nars	11.5806	11.5184	12.6755	12.202
Vcp	11.5969	11.4898	12.7345	12.1045
Dst	11.4554	11.4697	12.222	12.6522
Nsun2	11.6284	11.8702	12.5738	12.3196
Rpl31	11.7748	12.2341	12.2356	12.6323
Cltc	11.5136	11.1464	12.6852	12.144
Ahcyl1	12.0851	11.7166	12.8404	11.8811
Rpl15	11.7703	11.8775	12.4915	12.371
Myl6	11.5235	11.5866	12.5296	12.3273
Gm15459	11.4462	11.6409	12.5179	12.3084
Eef1d	11.5707	11.4804	12.6715	12.0993
Ddx3x	12.0252	11.876	12.6447	12.1377
Fam168b	11.0936	10.9338	12.0479	12.7009
Rps11	11.7503	11.9722	12.405	12.4085
Rpl36a	11.6245	11.7295	12.3761	12.4362
Anxa3	11.7945	12.0197	12.5144	12.2892
Sptan1	11.5258	11.6231	12.5924	12.1801
Ldha	11.904	11.783	12.6396	12.1135
Gdi2	11.3709	11.4884	12.4791	12.296
Pgk1	11.2553	11.3685	12.5597	12.1837
Asns	11.1714	11.6538	12.2981	12.4569
Mcl1	12.1005	12.3595	11.8592	12.7598
Ybx3	11.5919	12.0951	12.1839	12.5469
Tbl1xr1	11.1733	10.844	12.1702	12.5438
Myl12a	11.6066	11.7563	12.4787	12.2004
Rpl10a	11.3167	12.0067	11.8977	12.6837
Ppp1ca	11.6954	11.8397	12.3948	12.2152
Txn1	11.5562	12.1994	12.0641	12.5136
Hspa4	11.4662	11.6171	12.4285	12.1557
Cdv3	11.7155	11.3856	12.3486	12.2248
Eif2s2	11.4994	11.8483	12.2879	12.2865
Mtpn	11.5732	11.5311	12.542	11.9436
2018-09-11	11.8167	11.5655	12.4484	12.0678
Eif3a	11.5292	11.2134	12.5671	11.8936
Etf1	11.5662	11.6281	12.4465	12.0464
Cycs	11.5182	11.6833	12.4204	12.0775
Ywhae	11.7399	11.2316	12.6997	11.6112
Phgdh	11.4574	11.5866	12.3045	12.1825
Matr3	11.0997	10.9805	12.5647	11.8146
Ap2a2	11.408	11.6908	12.1627	12.3028
Rpl13a	11.3781	11.4247	12.349	12.0889
Mob1a	11.675	11.5596	12.2781	12.1486
Atf4	12.275	12.6347	11.8471	12.4864
2018-09-02	11.4955	11.4613	12.4058	11.9604
Lars	10.9807	10.8979	12.4586	11.878
Cbx3	11.6159	11.8945	12.1957	12.1923
Hist1h4h	12.959	12.645	12.3619	11.9948
Hmgb1	11.4538	11.45	12.3865	11.9571
Psmd2	11.128	11.2718	12.3895	11.9446
2018-09-07	11.1834	11.1138	12.4993	11.7631
Cyb5r3	9.72245	9.6209	12.1439	12.1943
Tln1	11.2789	11.0931	12.3333	11.9831
Nras	11.785	11.6887	12.1497	12.1495
Gars	11.356	11.512	12.276	12.0013
Ghitm	11.1023	10.981	12.4166	11.8072
Fkbp4	11.5063	11.4697	12.3368	11.9011
Malat1	13.3628	12.4495	12.317	11.9227
Eif5	11.7001	11.4825	12.3826	11.8262
Snx5	11.4018	11.6881	12.2389	11.9971
Rps16	11.7742	11.8316	12.3584	11.8324
Uhrf1	11.4835	11.514	12.219	11.985
Gm15772	11.124	11.5072	11.8734	12.3013
Tnpo1	11.6879	11.5501	12.3082	11.8577
Gm42418	12.3565	11.0633	12.7955	10.6689
Clic4	11.5094	11.6785	12.0845	12.0867
Msn	11.0415	10.6648	12.4432	11.5984
Nme2	11.3573	11.3614	12.2482	11.8916
Uba1	10.9357	10.7864	12.2339	11.9095
Rrm1	11.1265	11.1958	12.2723	11.8516
Ssrp1	11.0714	10.9613	12.296	11.7907
Pfn1	11.4502	12.0372	11.7366	12.3273
G3bp1	11.499	11.7486	11.9651	12.1465
Hspa5	14.3779	13.6815	11.8842	12.1796
Nucks1	11.9334	11.5288	12.2826	11.7405
Ccnd2	11.453	10.742	12.2155	11.8078
Zfp106	11.1655	10.8058	12.0396	11.9896
Paics	10.915	11.0485	12.1339	11.8495
Scd1	10.7655	9.97563	12.0779	11.9149
Ipo5	11.0725	11.0601	12.1987	11.7626
Myo10	9.55848	9.22914	11.8821	12.1023
Hint1	11.5216	11.3804	12.2065	11.7439
Anapc5	11.3276	11.4116	12.0416	11.9383
Vdac1	11.1781	10.9473	12.325	11.5409
Hspe1	11.4382	11.5583	12.1466	11.8003
Hmgn1	11.3981	11.477	12.0157	11.9479
Psma5	11.3777	11.4683	12.1398	11.803
H3f3b	11.8516	12.0721	11.9605	11.9971
Sh3pxd2a	9.42483	9.23572	11.9783	11.9789
Shmt2	11.2861	11.2605	12.0108	11.9364
Impdh2	11.167	11.5622	11.92	12.0215
Nop58	11.2959	11.3752	12.2	11.6886
Rps26	11.0714	12.2905	10.8923	12.5709
H2afz	11.439	11.6667	11.963	11.9613
Scaf11	11.6616	11.608	12.0063	11.9085
Map4k4	11.4701	11.1364	12.0859	11.8157
mt-Nd5	9.33063	8.96181	11.9522	11.9613
Mpp6	11.3526	11.3329	12.1515	11.7294
Eif4h	11.6994	11.5843	12.143	11.7316
Tpi1	11.2838	11.2258	12.1475	11.7165
Xpo1	11.8446	11.487	12.2723	11.5061
Dnajc2	11.1084	11.3077	12.1013	11.7477
Ptpn11	11.2266	11.1204	12.026	11.8361
Ppfibp1	11.4085	11.2581	12.1421	11.6845
Rpl18a	11.633	11.5468	11.9543	11.9011
Anxa5	10.9005	10.8675	12.045	11.7966
Cdc42	11.165	11.2893	12.0939	11.7305
Ubr5	11.5529	11.5431	11.9993	11.8407
Arpc1b	11.4047	11.4683	11.911	11.9315
Wdr1	10.6767	11.103	11.9378	11.8981
Psmd1	10.9713	10.8135	12.197	11.5624
Sqstm1	11.5044	11.1182	12.1055	11.6932
Arf1	11.4807	11.5524	11.9681	11.8536
Abce1	11.1849	11.3294	12.0464	11.7615
Lonp1	11.2603	11.0159	12.2232	11.5067
Alyref	11.2589	11.2754	12.1188	11.6352
Fgd3	8.03881	8.28255	11.9089	11.8715
Gmfb	11.0163	10.9332	11.9924	11.7675
Mrfap1	11.6365	11.3432	12.1671	11.5236
Smc4	11.328	11.1421	12.1448	11.5517
Myo5a	10.6152	10.5975	11.9305	11.8115
Csnk1a1	11.2228	11.4014	11.8281	11.9085
Psmc3	10.978	10.9742	12.0713	11.6245
Map1b	11.0319	11.0287	11.8891	11.8345
Strap	11.1997	11.2512	11.9924	11.7142
Serp1	11.2892	11.379	11.8526	11.8593
Slc25a4	11.2575	11.2881	12.0531	11.6245
Stip1	10.8881	11.0296	11.9762	11.7165
Slc25a3	11.2603	11.4127	11.9873	11.6816
Cs	10.8887	10.9756	11.8253	11.8521
Aars	11.3663	11.21	12.0038	11.6335
Oaz1	11.6255	11.3252	12.0859	11.5061
Kif5b	10.7428	10.7495	12.0565	11.5132
Srsf3	11.617	11.5733	12.0038	11.5761
Eif2s1	10.9511	11.0624	12.0211	11.5473
Cmtm4	9.76681	9.61965	11.0255	12.2997
Rbbp7	10.8589	10.9393	11.9393	11.6406
Mthfd2	11.1484	11.3937	11.6824	11.8891
Gpx4	11.2766	11.205	12.0063	11.53
Arhgdia	11.7885	11.1603	11.9543	11.5755
Psma7	10.8993	11.0381	11.9732	11.5466
Mybbp1a	10.9312	11.1017	11.9803	11.5294
Cox6c	11.2233	11.1882	11.9984	11.4717
Rpa1	10.7291	10.9205	11.9057	11.5793
Rad23b	11.2543	11.2972	11.9073	11.5755
Azin1	11.4642	11.3834	11.9163	11.5441
Fam120a	11.2331	11.601	11.6059	11.8659
Eif3b	11.0049	10.8494	12.1768	11.1122
Lgals3	10.9584	11.2569	11.7033	11.762
Hnrnph1	11.0404	11.2658	11.8886	11.5479
Smarca5	11.0098	11.0794	11.8864	11.5352
Rhoa	11.0652	10.788	12.0241	11.3314
Hist1h4d	12.0046	12.2229	11.2723	12.0509
Nono	10.7565	10.689	11.8559	11.546
Tax1bp1	10.8456	10.9067	11.9089	11.4744
Eif3d	10.8235	11.033	11.8354	11.5549
Morf4l2	11.1887	11.1486	11.8151	11.5724
Pcbp2	10.6223	10.3741	11.9466	11.362
Psma2	10.8297	10.9393	11.8371	11.5002
Ddx1	10.6009	10.5038	11.9231	11.3835
Calm2	11.6777	11.6455	11.765	11.5674
Eif3i	10.6822	10.9995	11.7167	11.6166
Eif4g1	11.7396	11.373	11.8292	11.4791
Tpm3	11.0038	11.139	11.7975	11.5113
Ubb	11.1053	11.0702	11.9215	11.3336
Gapdh	10.8395	11.2171	11.283	11.9508
Psmb7	10.7866	10.7569	11.9747	11.2386
Aldh1l2	10.7783	10.5743	11.8971	11.3519
Usp47	11.3306	11.3919	11.696	11.5984
Rock2	11.2617	11.2754	11.6485	11.6233
Gm26917	12.4842	12.2569	11.8191	11.4033
Mcm5	10.8266	10.9423	11.7744	11.4576
Pa2g4	10.9482	10.825	11.8309	11.375
Pten	11.4265	11.267	11.8264	11.3807
Hnrnpf	11.2373	11.0433	11.8219	11.3707
Hdgf	11.3569	11.477	11.5478	11.6677
Sf3b1	10.5688	10.7683	11.7509	11.4474
Uba52	11.0276	11.5086	11.292	11.8633
Vars	10.4498	10.3101	11.4484	11.7466
Mapre1	10.6794	10.7075	11.6085	11.5984
Tkt	10.989	10.6284	11.9189	11.1801
Rrm2	11.1665	11.25	11.7149	11.463
Ctnnb1	10.7591	10.6854	11.7336	11.4338
Atp5c1	10.8321	10.9603	11.7336	11.4054
Bcat1	10.9202	11.0273	11.6261	11.5287
Rhobtb3	11.1003	11.0424	11.6749	11.4724
Ppp1r14b	11.1748	11.1814	11.5161	11.6239
Aldoa	10.7745	11.0503	11.4679	11.6589
Psmc2	10.8437	10.6998	11.9471	11.0347
Psmb6	10.8643	10.9573	11.6843	11.4248
Atp5f1	10.9397	11.0192	11.7408	11.3453
Sdcbp	10.6746	10.7286	11.7372	11.3196
Flna	11.3008	10.7449	11.7744	11.2674
Zfp91	11.2735	11.1182	11.6261	11.4529
Psma3	10.8419	10.8521	11.7354	11.3158
Ddx39	10.6664	10.8053	11.6163	11.4522
Gsto1	11.0499	11.4549	11.4285	11.6358
Calm3	11.1675	11.2897	11.5748	11.489
Ppp1cb	10.8893	10.4595	11.963	10.8881
Myo1c	11.0092	11.1124	11.6053	11.431
Abcf2	10.5488	10.7768	11.6196	11.4144
Dhx15	10.5666	10.5335	11.7521	11.2291
Srsf6	10.8697	11.307	11.4571	11.5611
Psmc6	10.5525	10.6884	11.7186	11.2658
Psma1	10.6016	10.8885	11.6459	11.3584
Sf3b2	10.7018	10.6019	11.5961	11.4082
Cox4i1	11.0641	11.1315	11.6183	11.3792
Eif3m	10.5338	10.6685	11.6737	11.3054
Huwe1	11.0351	10.4832	11.7192	11.2441
Rpl22	10.9168	10.902	11.8009	11.1122
Tagln2	10.7481	10.7706	11.6836	11.2781
Wnk1	11.0552	10.7529	11.6485	11.3099
Actr3	10.7018	10.5923	11.6662	11.285
Pfdn5	10.6393	10.6902	11.5748	11.3948
Ankib1	11.3479	11.6168	11.3849	11.5743
Chd4	11.0335	10.6715	11.6799	11.2519
Gls	10.851	10.7779	11.7324	11.1727
Pmpcb	10.445	10.5599	11.6189	11.3151
Pebp1	10.761	10.7615	11.6157	11.3158
Raly	10.7552	10.7717	11.6586	11.2519
Ppp2ca	11.2726	11.4811	11.4701	11.4664
Anp32e	11.1641	10.5275	11.9242	10.7907
Hist1h4c	12.3322	12.1666	11.5728	11.349
Hist2h2bb	11.6145	12.0958	11.0915	11.7615
Vps35	11.1499	10.4839	11.7527	11.1053
Psmb1	10.5958	10.7953	11.6241	11.285
Dhx9	9.86369	9.6812	11.7744	11.0428
St13	10.7389	10.5361	11.7767	11.0383
Rpl28	11.0399	11.2917	11.2797	11.6093
Racgap1	11.2607	11.0111	11.5755	11.3158
Arcn1	10.9691	10.9241	11.5348	11.3627
Glrx3	10.453	10.5891	11.5647	11.3255
Xpot	11.4297	11.3085	11.4432	11.4474
Atic	10.5762	10.8649	11.5532	11.3233
Serpinh1	13.3171	13.345	11.2279	11.6257
Prpf8	10.5117	10.3455	11.6357	11.2092
Eif3l	10.7604	10.7981	11.521	11.3453
Cdk4	10.9254	11.135	11.3146	11.5422
Cyb5b	11.0807	10.8963	11.5286	11.3211
Pcna	10.7205	10.9776	11.4009	11.4502
Birc6	11.4224	11.4482	11.4986	11.341
Cald1	10.0921	10.1213	11.6039	11.206
Purb	10.7565	10.614	11.3242	11.5028
Ddx21	10.761	10.7535	11.6737	11.0993
Atp1a1	12.6833	12.4817	11.1484	11.6311
Agps	10.7297	10.8146	11.5721	11.2244
Snrpb	10.9724	11.0263	11.4054	11.411
Gatad1	10.9841	11.1342	11.3549	11.4583
Dek	10.93	11.0922	11.6293	11.1402
Pank3	11.0962	10.77	11.0575	11.6805
Capza2	10.8284	10.7762	11.6066	11.1636
Nckap1	10.9127	10.8828	11.5133	11.2712
Tubb6	10.6386	11.107	11.3696	11.4214
Ctnna1	10.4909	10.5514	11.5841	11.1686
Rcc2	11.117	11.0149	11.4263	11.3431
Skp1a	10.6567	10.7563	11.5861	11.1469
Rpl7l1	10.9835	11.2155	11.4114	11.3504
Selenot	11.3539	11.1425	11.6586	11.0219
Capn2	10.1863	10.6446	11.4469	11.2903
Mical2	11.0141	10.8979	11.4823	11.2441
Hsp90b1	13.5952	13.1872	11.2814	11.4495
Vdac3	10.4126	10.5275	11.5761	11.107
Eif1ax	10.5614	10.6956	11.4337	11.2804
Mif	10.7145	11.2565	11.0546	11.6026
Ywhaq	10.6095	10.851	11.3408	11.3577
Tmpo	11.2946	11.2459	11.5007	11.1784
Vdac2	10.5651	10.9205	11.3065	11.3863
Phb2	10.7802	10.9113	11.4189	11.2635
Rbbp4	10.4893	10.5261	11.4993	11.1669
Acly	10.241	10.3379	11.4737	11.185
Rps27l	10.8679	10.868	11.4873	11.1628
Psmb4	10.574	10.7362	11.4031	11.2612
Fasn	11.3654	11.2333	11.4151	11.2394
Sf3b3	11.0667	10.8419	11.4211	11.21
Hist4h4	12.0193	11.9675	11.2474	11.3878
Ptbp1	10.4626	10.6878	11.2591	11.3714
Txnl1	10.5315	10.5962	11.4979	11.0915
Rdx	10.633	10.6396	11.5196	11.0527
Top2b	10.5886	10.5743	11.5028	11.0704
Prpf19	10.5776	10.3606	11.5063	11.058
Glud1	10.1834	10.7204	11.1865	11.3991
Gart	10.2594	10.4935	11.473	11.088
Mlec	11.7188	11.4556	11.1375	11.4304
Slc30a4	11.2488	11.4171	10.9757	11.546
Hist1h4f	12.1868	12.2512	11.2339	11.3402
Tuba1a	10.9511	10.9746	11.3408	11.2331
Hnrnpc	10.6045	10.3853	11.6668	10.7505
Chchd2	10.6519	10.6409	11.4866	11.0301
Net1	8.42808	8.28255	11.2674	11.2573
Cox7c	10.7764	10.4942	11.5795	10.8546
Psmb3	10.7038	10.8974	11.2887	11.2339
Sumo3	10.9254	10.8075	11.3626	11.1276
Tcf20	11.091	10.7672	11.3642	11.1208
Kars	10.5002	10.5341	11.3439	11.1369
Xrn2	10.3096	10.2059	11.5182	10.9021
Ilf2	10.445	10.7222	11.2515	11.2339
Pabpc4	10.5094	10.7163	11.2211	11.2635
Hnrnpa0	11.1897	10.695	11.6118	10.7394
Cox7a2l	10.3367	10.5381	11.292	11.1866
Metap2	10.4737	10.6284	11.3734	11.0906
Dstn	10.0356	10.2365	11.4491	10.9868
Supt16	10.6815	10.6013	11.4204	11.021
Copb2	10.2214	10.2092	11.452	10.9765
Hist1h4n	12.124	11.9499	11.3074	11.1528
2810417H13Rik	10.8136	10.7204	11.473	10.9344
Sub1	10.6991	10.8595	11.3329	11.1156
Tbl1x	10.7481	10.499	11.3727	11.0651
Psmd14	10.3479	10.2936	11.4794	10.9198
Cacybp	10.415	10.7033	11.2814	11.157
Rpl39l	10.527	10.6458	11.3321	11.0975
Tulp4	10.7707	10.4361	11.2228	11.21
Nop56	10.8042	11.3451	11.0651	11.3431
Ap2b1	10.2252	10.2512	11.2789	11.1386
Capg	10.3219	10.2439	11.4069	10.9821
Rps26-ps1	9.90629	11.1258	10.637	11.6172
Esd	10.4594	10.5898	11.2748	11.125
Atp6v1c1	10.4681	10.5301	11.2271	11.1751
Actr2	10.8952	10.5295	11.6306	10.5737
Tardbp	10.8167	10.4124	11.5553	10.7148
Ptbp3	11.0265	10.2991	11.4039	10.9499
Hnrnpm	10.3496	10.334	11.5987	10.6311
Hells	10.6923	10.746	11.3704	10.9774
Hnrnpl	10.5886	10.3614	11.4337	10.8891
Arl1	10.7225	10.5736	11.5279	10.7394
Akr1a1	10.4265	10.6721	11.2731	11.0845
Iars	10.9533	10.4109	11.4622	10.8319
Nadk	11.0287	10.9563	11.3194	11.0265
Actn1	10.5725	10.5593	11.4106	10.8921
AI314180	10.4035	10.3485	11.3033	11.0283
Mcm6	10.3324	10.4574	11.3146	11.0137
Usp9x	10.6081	10.5052	11.3517	10.9651
Ccna2	11.2182	11.2746	11.3234	10.9934
Tomm7	10.5025	10.3402	11.3872	10.907
Myof	10.0641	10.0808	11.3704	10.9286
Sec61g	10.5155	10.5388	11.283	11.0392
Canx	13.1126	12.9535	11.111	11.21
Pkp4	9.39189	9.49217	11.1555	11.1653
Psmc5	10.4043	10.397	11.5314	10.6465
Eftud2	10.1325	9.97662	11.3834	10.879
Ssb	10.2373	10.5606	11.325	10.9556
Hist1h2bb	11.8543	11.7489	11.1484	11.1553
Mcm3	10.4418	10.6782	11.2482	11.0473
Gm10076	10.8774	10.7408	11.3001	10.9821
Swi5	10.4474	10.4983	11.3611	10.8991
Cox7b	10.3877	10.3941	11.3447	10.9011
Dlst	10.4752	10.5408	11.2474	11.0229
2610507B11Rik	11.2685	11.124	11.2313	11.0392
Wdr43	10.8875	11.1707	11.2339	11.032
Rtcb	10.3202	10.4283	11.3494	10.8831
Sod1	10.5171	10.4109	11.4359	10.7483
Uqcrc2	10.2475	10.331	11.3478	10.878
Ube2d3	10.6181	10.8659	11.084	11.171
Sdha	10.3952	10.1728	11.4636	10.6735
Prkar1a	10.4666	10.2175	11.5	10.6045
Hn1l	10.6781	10.8467	11.2202	11.0119
Psmc1	10.3341	10.4418	11.3353	10.8577
Anapc1	10.9208	10.9888	11.1917	11.0338
Ago2	9.93859	9.67517	10.4204	11.5805
Ftsj3	10.5585	10.5494	11.4263	10.7091
Txnrd1	11.1607	11.2512	11.0906	11.1293
Scd2	12.1757	11.2059	10.7644	11.3863
Syncrip	10.5784	10.2092	11.473	10.6106
Fscn1	10.3324	10.3546	11.0868	11.1148
Mbnl1	10.8498	10.6133	11.4418	10.6536
Rapgef1	10.837	10.6848	11.0536	11.1411
Psma6	10.314	10.1754	11.3361	10.8109
Rpl36al	10.4831	10.4935	11.1519	11.0311
Cdk14	10.328	10.3719	10.9737	11.1979
Csf1	13.3937	13.8315	10.3857	11.5561
Nme1	10.5285	10.66	11.2557	10.8931
Rars	10.2428	10.7116	11.099	11.0642
U2af2	10.6849	10.5665	11.2574	10.8811
Tpr	10.2158	10.3584	11.2364	10.8921
Gpi1	10.0652	10.1133	11.0765	11.0616
Ppp1cc	10.4994	10.7632	11.045	11.0906
Tcf25	10.2354	10.499	11.0584	11.0757
Nsa2	10.2224	10.2439	11.2482	10.8587
Ddx27	10.2739	10.3711	11.317	10.7615
Hist1h4a	11.7729	11.7925	11.068	11.0607
Oat	10.0076	10	11.2415	10.8526
Pomp	10.2054	10.4714	11.0906	11.021
Bag1	10.3376	10.5671	11.1366	10.9689
Shfm1	10.4085	10.4116	11.2108	10.872
Gsn	9.99232	9.38673	11.3017	10.7394
Taok1	10.9488	10.8316	10.7621	11.285
Prkar2a	10.6491	10.2818	10.9778	11.1053
Csnk2a1	10.5025	10.3576	11.0981	10.9812
Tpm1	10.3894	10.6998	11.1248	10.9508
Tomm20	10.6733	10.9677	10.8443	11.206
Nudt4	11.0584	10.9358	11.2185	10.8267
Snd1	10.0631	10.0372	11.1768	10.877
Tomm70a	10.8571	11.3504	10.9284	11.131
Hist2h2ac	11.7703	11.6854	10.9656	11.0871
Gnb1	10.7674	10.5052	11.296	10.6943
Aldh18a1	10.1978	10.1831	11.0167	11.0338
Cap1	10.2101	10.1442	11.2237	10.7939
P4hb	13.0133	13.013	10.8443	11.1841
Mdh2	10.3793	10.2905	11.2541	10.7505
Ahsa1	10.3367	10.4595	11.264	10.7294
Phf10	10.1335	10.8749	10.7095	11.2774
Atp5e	10.3167	10.2778	11.0925	10.9344
Cttn	10.3936	10.2642	11.2624	10.7114
Plec	11.6308	11.352	10.8794	11.1335
Park7	10.2345	10.2738	11.2591	10.7034
Arpc2	10.4256	10.3046	11.1564	10.8413
Akt1	10.6657	10.6884	11.0028	10.9831
Sfpq	9.94655	9.97465	11.1046	10.8649
H3f3a	10.195	10.0221	11.2151	10.7215
Hnrnpdl	10.4578	10.47	11.2532	10.6607
Cebpz	10.3658	10.6127	11.1402	10.8067
Ddx17	10.6379	10.2849	11.2515	10.6501
Gnb2	10.3556	10.5468	10.9888	10.968
Lrrc58	10.9567	10.5507	11.1193	10.8183
Usp15	9.99889	10.273	11.1348	10.795
Cops2	10.0756	10.3599	11.1689	10.7461
Atad2	10.5002	10.4665	11.1555	10.7626
Psma4	10.273	10.2537	11.2237	10.6607
Col1a2	13.3901	12.9181	10.7444	11.1595
Lap3	10.1285	10.2577	11.1978	10.6863
Sec13	9.90279	10.1932	11.0622	10.8557
Kpna4	9.88987	10.0689	11.1874	10.692
Atp5h	10.0599	10.1822	11.0765	10.833
Dctn2	10.1641	10.0624	11.1357	10.7527
Nup205	10.0217	10.1711	11.0821	10.8183
Akr1b3	10.1043	10.248	11.0962	10.8003
Uqcrb	10.1719	10.2439	11.0793	10.8183
Slc25a24	10.7885	11.0698	11.0527	10.8495
Fam111a	10.3894	10.6433	11.0265	10.873
Dars	9.80859	9.9103	11.1147	10.768
Calr	12.8379	12.8058	10.6762	11.1825
Eif1	10.2428	10.172	11.1519	10.7182
Zeb2	10.0704	9.73561	11.0372	10.8598
Ywhab	10.2336	10.2067	11.2185	10.6214
Ppa1	10.1335	10.3371	11.0584	10.834
Tead1	10.5063	10.6776	10.6687	11.1841
Dhfr	10.0249	10.3569	10.9707	10.9227
Copa	9.79101	9.81684	11.1055	10.7669
Rnh1	10.2016	10.0522	11.1484	10.7057
Selenof	11.1646	11.0144	11.2194	10.5947
Tnks2	10.9713	11.0019	10.9584	10.9218
Aco2	10.3237	10.3992	11.1193	10.7294
Srsf2	10.8875	10.9353	10.9553	10.9178
Idh2	9.98791	9.92054	11.1366	10.6977
Macf1	10.7284	10.859	10.6331	11.1784
Rpl24	10.3017	10.7858	10.7633	11.0792
Rpl26	9.83946	10.1608	10.7877	11.0527
Pafah1b1	10.8733	10.6715	11.0479	10.7928
Mki67	11.1887	11.0377	10.7703	11.0589
Eif6	10.4035	10.5808	11.0285	10.8024
Mcm2	10.1959	10.2634	11.0651	10.7483
Vapb	10.3184	10.3508	11.1411	10.6454
Vapa	10.5224	11.0564	10.5967	11.1743
Gtpbp4	10.1064	10.3194	11.0304	10.7832
Dnmt1	10.2981	10.4825	10.9533	10.8669
Fkbp1a	10.0849	9.92767	11.1202	10.6642
Jak1	10.0599	9.85688	11.1618	10.6033
Larp1	10.9231	10.5717	10.9346	10.8811
Rac1	9.83456	11.1495	10.3595	11.2986
Smc2	10.8192	10.7379	11.1184	10.6454
Mib1	10.4885	10.079	11.0068	10.7853
Tbca	10.0849	10.1372	11.1366	10.6154
Trip12	10.2345	10.0353	11.0755	10.6897
Mthfd1	9.82102	9.82013	11.0421	10.7305
Ranbp1	10.3667	10.831	10.92	10.8689
3830417A13Rik	9.87326	10.0935	11.111	10.6335
Sri	10.3228	10.2849	11.0803	10.6747
Drg1	10.1767	10.1865	11.1073	10.6335
Snrpe	10.1719	10.2682	10.9818	10.7907
Ebna1bp2	10.2243	10.4297	11.0498	10.7012
Psmd13	10.3158	10.2374	11.0661	10.6759
Ctbp1	10.5086	10.7621	10.7621	10.9962
Uqcrc1	10.2382	10.5697	10.8576	10.908
Ugdh	10.5086	10.1364	11.1564	10.5383
Mcm7	9.942	10.0353	10.9491	10.8078
Ctps	10.2548	10.416	10.9998	10.7494
Rabep1	10.1641	10.1564	10.9858	10.7658
Tmsb10	10.0838	10.8728	10.3673	11.2558
Setx	10.8036	10.6	10.9009	10.8505
Pdha1	10.2401	10.1805	11.0401	10.6805
Eif3f	9.90979	10.2585	10.8498	10.8831
Rrp1	10.1523	10.0661	11.1582	10.4943
Dynll1	10.2972	10.9995	10.4337	11.1947
Lims1	10.4338	10.4196	10.9767	10.735
Atp5g3	10.3994	10.5586	10.8805	10.8319
Hat1	10.1094	10.4949	10.8674	10.8402
Ccdc50	10.3977	10.0277	11.0459	10.6275
Atp5o	10.0992	10.5341	10.7784	10.9169
Eif2s3x	9.87207	10.1008	10.9878	10.6954
Htatsf1	8.87446	8.93578	11.1211	10.5087
Qk	10.7428	10.3749	11.0372	10.6251
Taldo1	9.88869	9.68482	11.0925	10.546
Ckap5	10.2811	10.0844	10.9543	10.7249
Slmo2	10.0931	10.2865	11.0718	10.5724
Heatr1	9.92714	9.99419	11.0632	10.5712
Dbf4	10.7244	11.2262	10.3313	11.2108
Rlim	10.4216	10.3109	10.6861	10.9737
Ewsr1	9.87565	10.0935	11.0401	10.5873
Utp20	9.96906	10.0844	10.9388	10.7148
Eprs	10.7526	10.5691	10.9757	10.6642
Trim28	10.2621	10.4189	10.8465	10.8078
Ttc3	10.3105	9.92156	11.0314	10.5885
Arhgap5	10.6365	10.5441	10.9898	10.6299
Ide	9.74088	9.97071	10.7586	10.878
Rnf187	10.5194	10.5911	10.8151	10.8215
Trak2	8.66709	8.70155	10.7574	10.876
Gm26461	8.58203	8.08899	10.6111	10.998
Mrto4	10.1815	10.3897	10.9083	10.7057
2700060E02Rik	10.0662	10.3778	10.755	10.8618
Snrnp200	9.7552	9.46162	11.0068	10.5774
2018-09-08	10.4394	10.644	10.7336	10.876
Topbp1	10.8762	11.0753	10.8038	10.8078
Dnaja1	10.3341	10.3348	11.0603	10.4877
Sar1a	10.5406	10.5507	10.8117	10.7918
Lrpprc	9.85646	9.85581	11.0285	10.5204
Plin2	10.2594	9.48666	11.2296	10.1694
Psmd6	10.2557	10.4333	10.9615	10.6008
Pes1	9.92714	10.0201	10.9868	10.5662
Chchd3	10.2419	10.2234	11.0343	10.4903
Cad	10.0515	9.88749	10.9242	10.6358
Sae1	10.3556	10.4397	11.0546	10.4515
Dkc1	10.1582	10.321	11.0147	10.5087
Fam102b	10.6883	10.8558	10.5821	10.9604
Noc2l	10.386	10.554	10.9284	10.6202
Anp32b	9.53	8.53281	11.244	10.0984
Eif4a3	10.1719	10.7116	10.7058	10.8536
mt-Nd2	8.91211	7.28255	11.0058	10.5152
Tmem248	9.48853	9.57234	10.1202	11.2299
Parva	9.90396	9.9378	10.8729	10.6782
Atp5g2	10.3419	10.3711	10.7808	10.7756
Prdx2	10.0076	10.0689	10.8696	10.6793
Immt	10.0217	10.1728	10.874	10.6735
Mdh1	9.89223	9.95684	10.8565	10.6932
Mars	10.3944	10.4268	10.9179	10.6178
Polr1d	10.1553	10.4007	10.8174	10.7294
Mapk1	10.2391	10.0287	10.9898	10.5113
Usp34	10.3624	10.4361	10.8264	10.7034
Prpf40a	9.90162	9.83754	11.0755	10.3635
Mrpl12	10.6623	10.8097	10.921	10.5724
Sumo2	10.1825	10.5335	10.7726	10.7405
Rnf141	9.85646	9.99322	10.543	10.9422
Vat1	10.4232	10.1822	10.9656	10.5087
Ccng1	10.1205	10.2666	10.8219	10.6816
Ryk	10.0174	10.3085	10.5265	10.9451
Pum3	9.7251	10.1044	10.8264	10.6607
Gm10260	9.66846	9.97465	10.8354	10.6501
Yme1l1	10.4562	10.2617	11.0411	10.3721
Gnai2	10.7024	10.2913	10.944	10.5074
Rangap1	10.4134	10.4518	10.8597	10.6081
Chtop	11.026	10.6878	10.8761	10.5811
Rnf11	10.0098	9.95185	10.6911	10.7767
Stmn1	10.3043	10.6347	10.6293	10.8246
Smg1	11.0303	10.9108	10.7586	10.7012
Dpysl2	10.09	9.47836	11.0962	10.2339
Sec61b	9.96794	10.0799	10.8376	10.6045
Ola1	9.99889	10.0353	10.8826	10.5473
Emg1	10.2585	10.4102	10.7877	10.656
Mtmr2	10.1969	10.4326	10.7726	10.6689
Zranb2	10.0662	9.82013	11.0498	10.2926
Psmd3	10.527	10.4167	10.9147	10.493
Crip2	10.3402	10.7169	10.6774	10.7538
Wars	10.0526	9.88958	10.8815	10.5217
Ubqln1	10.0505	10.124	10.768	10.6477
Prdx3	9.90863	10.4167	10.5661	10.835
Phb	9.89811	9.90618	10.9757	10.3721
Avil	9.26302	9.1771	10.8923	10.4824
Parp1	9.7317	9.95883	10.7819	10.6093
Smg5	10.8655	10.9961	10.707	10.6874
Rhox5	10.0033	9.74255	11.1339	10.0616
Tfdp1	10.3869	10.6013	10.4715	10.873
Copg1	9.63507	9.48252	10.8772	10.465
Flii	9.80484	9.60955	10.8465	10.493
Larp4	10.9595	10.5704	10.7633	10.591
Dnaja2	10.1863	10.1642	10.7842	10.5662
Rbm39	10.7591	10.5534	10.8554	10.4731
Cars	10.4713	10.3992	10.7503	10.5984
Npm3	10.1523	10.321	10.7923	10.5383
Uba2	10.0076	10.3417	10.7515	10.5712
Hbs1l	9.58641	9.88226	10.5848	10.7383
Psme4	10.0745	10.116	10.8432	10.4556
Snrpd2	9.99341	10.0999	10.8038	10.5048
Rsl1d1	9.84677	10.4644	10.4381	10.8557
Prdx6	10.0109	10.5086	10.5458	10.7647
Eif3h	10.0441	9.73793	10.9888	10.218
Pno1	9.92368	10.054	10.7515	10.5447
Ahcy	9.8419	9.73096	10.9147	10.324
Cox7a2	9.90629	9.87701	10.7842	10.4969
Amotl1	10.6316	10.4174	10.444	10.8225
Psph	10.0184	10	10.7609	10.5152
Ehd2	10.1592	9.69201	10.903	10.3255
Pafah1b2	10.5109	10.5684	10.6599	10.6214
Ncaph2	10.6386	10.6593	10.8597	10.3807
Erh	10.0838	10.2439	10.8287	10.4186
Glo1	10.1513	10.2913	10.7819	10.4784
Tcea1	9.87446	10.1204	10.7204	10.5485
Usp24	10.2703	10.2316	10.8859	10.3343
mt-Nd4	8.46339	8.00674	10.4069	10.8298
Dennd5a	10.2612	10.5547	10.602	10.663
Gm24514	8.29188	7.84401	10.562	10.7
Pola1	9.43295	9.31708	10.8487	10.3764
Clta	10.1195	10.2008	10.7372	10.5061
Nfib	9.97685	9.18732	10.562	10.6863
Wipi2	10.4893	10.4189	10.5928	10.6536
Ddx6	10.3341	9.85367	10.9512	10.1988
Gm6472	9.79101	9.81904	10.7119	10.5255
Ddx23	10.263	10.2042	10.8891	10.2926
Sfxn1	9.9978	10.3606	10.4144	10.8024
Mcm4	9.52089	9.98738	10.6331	10.6057
Dld	9.87565	9.69917	10.9727	10.1478
Psmd12	9.94768	10.1196	10.8729	10.3061
Sdhd	10.1921	10.1035	10.7877	10.42
Hadha	9.25755	9.33711	10.7691	10.4365
Hist1h4b	11.2525	11.1008	10.6098	10.6057
Uqcc2	10.0735	10.2999	10.6344	10.5799
Got2	9.90629	9.94785	10.6523	10.5549
Erbin	10.4713	10.2976	10.7538	10.4338
Ndufv1	9.68623	9.81575	10.7668	10.4144
Utp6	9.79101	9.92767	10.8454	10.3031
Efr3a	9.89105	9.76661	10.6059	10.5873
Eny2	10.0345	10.2488	10.7444	10.431
Psip1	10.0797	10.0192	10.6911	10.493
Tsr1	10.2575	10.6051	10.5458	10.6346
Nol7	10.0921	9.96577	10.8399	10.285
Drap1	10.3026	10.0325	10.9429	10.1173
Srrt	9.78848	9.81465	10.7691	10.3792
Far1	10.299	10.1355	10.7946	10.3388
Rbx1	10.1345	9.95982	10.8208	10.3016
Ass1	9.78468	9.49354	10.8859	10.202
Psmd8	9.79857	10.2865	10.4901	10.6712
Smu1	9.7251	9.91748	10.755	10.3863
Nudcd1	9.94768	9.80472	10.8576	10.2386
Plaa	10.1325	10.1702	10.7586	10.3735
Cluh	10.1641	10.2849	10.5993	10.5561
Ndufb8	10.3556	10.2682	10.7703	10.3504
Hist2h3b	11.1616	11.5668	10.0098	10.9737
Hnrnpa3	9.64209	9.28572	11.0088	9.93734
Ehd1	10.1883	10.1745	10.6972	10.4172
Smchd1	10.0174	10.0707	10.6137	10.5035
Nudc	10.1892	10.2365	10.874	10.1528
Polr2e	10.0399	9.77228	10.7668	10.3136
Cse1l	9.97463	10.0048	10.6724	10.4324
Gsr	9.94314	10.4124	10.558	10.5561
Tpp2	9.65187	9.55403	10.6762	10.4269
Yars	10.2456	10.3501	10.6561	10.4488
Arhgap11a	9.54056	8.95783	10.8443	10.189
Ensa	10.3105	10.4588	10.598	10.5061
Kpna2	11.0211	11.1996	10.4159	10.6759
Puf60	10.0184	10.2431	10.5566	10.546
Aes	10.2874	10.3402	10.3963	10.6886
Rheb	10.4378	10.2825	10.73	10.3388
Pbrm1	10.1074	9.85153	10.768	10.2819
Pwp1	9.7011	9.88645	10.7348	10.3255
Gm42743	10.9196	11.281	10.3074	10.7472
Snrpf	10.4175	10.2968	10.8685	10.1225
Cenpb	9.28472	9.05962	10.8072	10.2164
Abcf1	9.88751	9.76434	10.8174	10.1955
Copb1	10.2101	10.0835	10.8129	10.1988
Bclaf1	10.0951	10.0596	10.6485	10.4186
Pmpca	9.99451	10.4131	10.521	10.5549
Blmh	9.59656	9.74486	10.6674	10.3948
Lasp1	10.4068	10.2374	10.5182	10.5561
Bzw2	9.89223	9.9297	10.6111	10.4583
Ifrd1	10.8067	10.6378	10.8242	10.171
Papola	10.328	10.0771	10.8015	10.2036
2410006H16Rik	10.1155	10.1026	10.7889	10.218
Fubp1	9.44905	9.61587	10.558	10.4956
Adsl	9.51018	9.78915	10.5403	10.51
Bnip2	10.1395	10.2905	10.7444	10.2666
AI506816	10.9567	11.1668	9.87069	10.9708
Ndufv2	9.7461	10.1642	10.441	10.5984
Cops4	9.52697	9.7768	10.6459	10.3849
Sh3bgrl	9.76166	9.47002	10.7946	10.1809
Ube2i	10.1265	10.5606	10.3642	10.6583
Rab10	10.3692	10.4058	10.5647	10.4664
Hist1h2be	11.4269	11.6749	10.2279	10.7549
Dync1li1	9.82225	10.0735	10.4278	10.5971
Pck2	10.0109	9.8397	10.6319	10.3849
Lpp	9.6138	9.29362	10.5821	10.4406
Tbrg1	9.44905	9.84186	10.3719	10.6406
Exoc5	9.95447	10.0808	10.736	10.2417
Ykt6	10.4313	10.1538	10.6898	10.3031
Srsf7	10.3245	10.2357	10.7082	10.2681
Slk	10.6567	10.7175	10.4542	10.5536
Cox6b1	9.942	9.75749	10.7408	10.2148
Ndufs2	9.51018	9.8014	10.6085	10.3849
Sfr1	9.73826	10.0559	10.4915	10.5074
Cdk6	10.2158	10.0456	10.4024	10.5885
Atp5k	9.81233	9.73909	10.736	10.2132
Ivns1abp	10.0735	9.96379	10.6886	10.2743
Uqcr10	9.97796	10.0182	10.5808	10.4061
Arhgef2	10.3505	10.4261	10.4144	10.5724
Gspt1	9.55104	9.76888	10.4204	10.5624
Cox8a	10.2177	10.2151	10.5196	10.4596
Nudt21	9.73957	10.1178	10.4425	10.5358
Fam91a1	10.1444	10.4261	10.3186	10.643
Stag1	10.1806	10.0363	10.5647	10.4033
Api5	10.1631	10.2	10.6611	10.2865
Kpna3	9.76809	9.54478	10.8498	9.99243
Tra2b	10.2073	10.2117	10.6561	10.2865
Tomm22	10.1444	10.3516	10.6189	10.3329
Timm23	9.9363	10.3046	10.4498	10.5139
Smc6	10.3718	10.1364	10.7348	10.1727
Atf5	10.0849	9.67274	10.6344	10.3061
Cops3	9.63789	9.93173	10.5084	10.4488
Fn1	11.9505	11.0311	10.5526	10.4005
Pik3c2a	10.2101	10.3538	10.6046	10.3402
Ndufs1	9.55551	9.6032	10.696	10.218
Ufm1	9.88278	9.70392	10.7633	10.1156
Rab6a	9.97685	9.99322	10.6293	10.3001
Tuba1c	10.6964	11.0817	10.1935	10.708
Prelid1	10.282	10.6872	10.0661	10.7907
U2af1	10.0714	9.69081	10.9189	9.81198
Snx9	9.81108	10.1754	10.3642	10.5662
Gna13	10.2981	10.2968	10.0584	10.7853
Strn3	10.2139	10.1582	10.6059	10.3136
Gtf2h1	9.99341	10.2936	10.6007	10.3151
Prkar2b	9.90979	9.95485	10.4366	10.4877
Kmt5a	10.328	10.4839	10.2814	10.6227
Rtn4	11.4089	11.4606	10.4278	10.493
Mlf2	10.1275	10.248	10.5042	10.4047
Khsrp	10.5466	9.67879	10.707	10.1495
Nipbl	10.2196	10.2472	10.5417	10.362
Cox5b	9.93173	10.1106	10.4614	10.4461
Prep	9.46497	9.18732	10.6935	10.1661
Eif3g	9.66019	10.0154	10.5661	10.327
Hdac2	9.69975	9.81904	10.5334	10.362
Cenpf	9.77449	9.73328	10.5821	10.3001
Cks1b	10.3777	10.4853	10.4513	10.4447
Mtch2	9.81357	10.139	10.4129	10.4757
Hnrnpul1	10.0849	10.0716	10.5014	10.3807
Pgd	9.91211	9.76434	10.6911	10.136
Cbx1	10.0292	9.98445	10.7107	10.0967
Nap1l4	9.80609	9.9388	10.5967	10.2527
Clic1	10.1533	10.1839	10.6176	10.2244
Crk	10.8619	10.8796	10.521	10.3417
Hist1h1c	11.0552	11.6875	9.81061	10.8659
BC005537	10.0859	9.71809	10.5126	10.3475
Cand1	10.0076	9.92258	10.4381	10.4255
Nploc4	10.2946	10.2431	10.5238	10.3299
H2afx	11.0217	11.4393	10.0314	10.7416
Srpk1	10.2299	10.2242	10.6189	10.2116
Ap2m1	9.95221	9.73677	10.6434	10.176
Usp31	10.1911	10.2126	9.90727	10.8099
Uqcrh	9.79354	9.8526	10.5307	10.3166
Arhgap35	10.3844	10.4454	10.3642	10.481
Ywhag	10.5117	10.1547	10.6561	10.1461
Hist1h1b	11.4252	11.4521	10.3533	10.4903
Srp14	9.64209	9.83212	10.6447	10.1545
Ssr1	11.5685	11.5217	9.91151	10.7896
Psmc4	9.69975	9.71809	10.5941	10.2116
Atp5j2	9.86008	10.1008	10.3978	10.431
Acot9	9.48853	9.83104	10.3933	10.4352
Suz12	10.5201	10.2569	10.5526	10.2604
Polr2m	10.4705	10.4489	10.3719	10.4542
Uqcr11	9.88751	9.98543	10.5168	10.3001
Tra2a	10.253	10.1026	10.5661	10.2307
Smc3	9.88987	10.0029	10.4801	10.3299
Nadk2	10.0141	9.83862	10.6306	10.1343
Samd4	9.27391	9.3279	10.1865	10.591
Larp4b	9.65742	9.82559	9.81967	10.813
Faf1	9.61808	9.67395	10.5539	10.2275
Snrpd1	10.0238	9.89583	10.707	10.0091
E430025E21Rik	9.76809	9.81794	10.4614	10.3343
Ash2l	9.67532	9.62592	10.5967	10.1661
Nup85	10.0714	10.1434	10.5498	10.2244
Fxr1	9.72245	9.84401	10.5647	10.2052
Wsb2	9.21487	8.90101	10.0755	10.6536
Pfas	9.7539	9.82668	10.5901	10.1628
Emc2	9.60808	9.68842	10.5715	10.1874
Prkrir	10.2972	10.6587	10.0718	10.6501
Pak1	9.76295	9.82777	10.4425	10.3343
Bub3	10.1454	10.5481	10.3502	10.4255
Hist1h2al	10.8792	10.8305	10.2566	10.5087
Fkbp3	9.58931	9.77905	10.5389	10.2084
Grsf1	9.8419	10.0353	10.4773	10.2728
Fem1b	10.1503	10.089	9.88802	10.7428
Dcaf13	9.56292	9.82668	10.317	10.4338
Atp5g1	10.0484	10.0971	10.4425	10.2911
Foxk2	9.89928	9.94183	10.2482	10.4797
Hist1h1d	11.2493	11.6215	9.97573	10.677
Fbxw8	9.80609	9.84186	10.4773	10.248
Ruvbl2	9.81854	9.84617	10.5	10.2068
Nsfl1c	9.94428	9.79585	10.6189	10.0437
Mt1	8.93287	11.0287	8.10733	11.1996
Mrpl18	9.86968	10.3171	10.3057	10.4103
Hif1a	10.0766	10.0144	10.5098	10.1858
Aimp1	9.48385	9.57104	10.6085	10.0509
Nmt1	9.71581	9.71574	10.3533	10.3591
Srm	10.0324	10.3432	10.1987	10.4982
Bcas2	9.94314	10.1685	10.543	10.1394
Snx1	9.60233	9.55797	10.6085	10.0473
Trim37	9.8492	9.82668	10.5182	10.1694
Vamp3	9.94995	10.7216	10.0216	10.6227
Gstm2	9.64908	9.28096	10.598	10.0562
Rap1b	10.1494	9.95085	10.6241	10.0146
Nrd1	9.3149	8.84831	10.6724	9.93734
Bud31	9.75779	9.96478	10.4513	10.2433
Nolc1	10.0022	10.2952	10.3234	10.3764
Fdps	9.66571	9.37784	10.6007	10.0437
Mrpl33	9.86008	9.92054	10.4715	10.2148
Nf1	9.9978	9.89062	10.3517	10.3388
Epb41l2	9.63367	9.65321	10.5701	10.074
Samm50	9.90396	9.83538	10.5389	10.1105
Umps	9.71847	10.0605	10.3857	10.2911
Nudcd2	9.93973	10.0762	10.4972	10.1595
Chd1	10.3624	10.714	10.2879	10.3821
C1qbp	9.78214	9.47559	10.6898	9.86385
Diaph3	9.52697	9.62467	10.5224	10.119
Gmps	9.52241	9.58399	10.4915	10.1561
Cox5a	9.77832	9.90824	10.3345	10.3299
Zdhhc2	10.0271	9.79027	10.5593	10.0616
Cnot1	10.2317	10.2488	10.46	10.1907
Hist1h1a	10.8167	10.8097	10.3218	10.3402
Ralbp1	10.1215	10.1616	10.3486	10.3121
Ndufa10	9.42646	9.70274	10.1883	10.4583
Nhp2l1	10.3184	10.6297	10.1847	10.4596
Wapl	10.2484	10.1873	10.4901	10.1428
Adss	9.50557	9.74024	10.4858	10.1444
Pum2	10.6202	10.3919	10.2879	10.3606
Fnta	9.70513	9.89062	10.3734	10.2681
Gps1	9.92022	10.2905	10.3657	10.2758
Lrrfip1	9.99012	10.2585	10.4556	10.1694
Dut	9.6903	10.2666	10.183	10.4406
Ddx39b	9.73826	10.0503	10.1582	10.4583
Prrc2b	10.4101	10.3386	10.2194	10.4061
Srsf10	10.1611	10.3317	10.2748	10.3519
Ddx50	9.64209	9.58785	10.2616	10.3577
Atl3	10.0652	9.61081	10.5553	10.0146
Cdk1	10.3522	10.5936	10.3517	10.2635
Tmem14c	9.90279	9.91748	10.4513	10.1478
Hn1	10.0098	10.1399	10.3025	10.3061
Ttf2	9.73433	9.99127	10.3857	10.2116
Acsl5	10.6581	10.9031	10.3424	10.2558
Lin7c	9.05993	8.89271	10.1546	10.4297
Usp5	9.54356	9.53415	10.4337	10.1495
Kcmf1	9.98902	10.1115	10.1952	10.3934
Smek2	10.3886	10.3644	10.3978	10.1874
Celf2	9.79857	10.0067	10.2632	10.327
Wdr36	9.47916	9.71574	10.3106	10.2789
Ppid	9.79354	10.0106	10.4084	10.1611
Gosr2	10.0673	10.2682	10.2432	10.3343
Rps15a-ps7	9.20352	9.37188	10.3688	10.2052
Dync1li2	9.59077	9.37784	10.4773	10.0634
Bmi1	10.0152	10.0716	10.3857	10.176
Eif4a2	10.4442	10.7757	10.2912	10.2758
Pdcd6	9.79857	9.97662	10.4672	10.0722
Utp18	9.70379	9.79696	10.4643	10.0757
Otud4	10.3061	10.5308	9.71675	10.6874
Polr1c	9.87922	10.0438	10.3842	10.1694
Ptpa	10.2694	10.2414	10.3595	10.1971
Nampt	9.87922	9.6691	10.4929	10.0311
Hipk1	9.92943	9.55403	10.1582	10.3906
Iqgap1	9.58057	9.03908	10.3297	10.2244
Atp6v1a	9.38855	9.08717	10.5755	9.90007
Ppp2r1a	9.55848	9.70984	10.176	10.3707
Dnajc8	9.84677	9.69081	10.6046	9.84332
Ncapg	9.64349	9.65075	10.4672	10.0473
Cyfip1	9.47444	9.55139	10.3471	10.1923
Tubgcp2	9.4618	9.56321	10.3122	10.2291
Tuba4a	9.89458	10.5599	9.81967	10.613
Mgea5	10.1084	9.75406	10.2977	10.2417
Psmd4	9.43456	9.57364	10.4744	10.0311
Ubc	9.44584	9.55534	10.283	10.2496
Snw1	9.46972	9.61334	10.5042	9.9812
Dis3	9.69975	9.79473	10.2632	10.2666
Lamp1	11.9929	11.7521	10.1384	10.3807
Wdr75	9.48229	9.83104	10.4293	10.0775
Fkbp8	9.77449	9.88331	10.2715	10.2558
Arhgef12	9.79227	9.74024	9.90301	10.5498
Snrpg	9.81606	9.69201	10.3329	10.1874
Zfp207	9.83946	9.93981	10.1917	10.3255
Dazap1	9.68351	9.77454	10.46	10.0274
Pbk	9.93402	10.0999	10.3424	10.1694
Srp9	9.61094	9.7063	10.2515	10.2651
Ipo11	9.4183	9.7063	10.1812	10.3299
Cul1	10.0745	10.1625	10.2814	10.2307
Tbcd	9.37513	9.39411	10.4498	10.0256
Rexo2	9.7011	9.55928	10.5647	9.85362
Nhp2	9.96346	9.9717	10.2279	10.2758
Hist1h3f	10.9471	10.9408	10.1795	10.3196
Nans	9.71448	9.66423	10.3903	10.0932
2310036O22Rik	10.0345	10.2553	10.1777	10.3166
Actr1b	9.86848	10.0494	10.3781	10.1001
Aprt	10.0217	10.0221	10.2764	10.2084
Bnip3l	9.59222	9.57104	10.4233	10.0347
Stub1	9.85404	9.78579	10.4816	9.95466
Mtdh	11.4163	11.5248	10.16	10.3196
Chaf1a	9.83211	9.50448	10.4658	9.96989
Aldh2	9.32889	9.13195	10.521	9.88006
Rnf20	9.54206	9.26013	10.5224	9.874
Drosha	9.60951	9.50039	10.2764	10.1907
Orc2	9.66433	9.94484	10.3564	10.0984
Ehd4	9.57471	9.95285	10.2814	10.1825
Zc3h15	9.64908	10.1668	10.1618	10.3001
Cmpk1	9.41993	9.43899	10.4614	9.96039
Pds5a	10.1013	9.81025	10.2582	10.2036
Cpsf2	9.7796	9.86962	10.3186	10.1377
Baz1b	10.1777	10.2316	10.3202	10.1343
Thrap3	10.042	9.70155	10.4396	9.98496
Dhx29	9.21863	9.08535	10.4129	10.0201
Myl12b	9.3341	9.87174	10.0546	10.3849
Sh3glb1	9.48853	9.73561	10.1055	10.3402
Hnrnpul2	9.7198	9.04471	10.7095	9.49164
Dbi	9.59222	10.0753	10.0622	10.3678
Pex6	7.99122	7.86114	10.3439	10.088
Rcn1	10.7687	10.9966	9.97978	10.4283
Tmem167	10.0174	10.3062	10.1366	10.3001
Pgam1	9.92022	9.77228	10.3455	10.0827
Arpc3	9.52393	9.45176	10.4159	9.99057
Morf4l1	9.9657	9.70392	10.6124	9.67237
Rab7	10.1023	9.84724	10.4307	9.9642
Zc3h14	9.91675	10.2349	10.0255	10.3821
Zfr	9.7198	9.77228	10.358	10.0527
B230219D22Rik	9.71448	9.38081	9.79692	10.5358
Mthfd1l	9.59367	9.50176	10.3122	10.1053
2018-03-08	9.55402	9.37337	9.9818	10.4103
Med1	9.97352	9.71809	10.0469	10.3591
Sod2	9.48229	9.64459	10.2398	10.1825
H2afy	9.7198	10.107	10.1348	10.2835
Uqcrfs1	9.53	9.83429	10.1777	10.2433
Dync1i2	9.52241	9.37337	10.5014	9.84539
Sbno1	10.0599	9.75978	10.2056	10.2148
Cul3	9.94541	10.054	10.2465	10.171
Plac8	9.26302	9.96577	10.045	10.3548
Dcun1d5	9.68079	9.94985	10.4174	9.96039
Nasp	9.67121	9.54213	10.4887	9.84951
Dnajc9	9.73695	9.75291	10.3106	10.088
Rad21	10.4402	10.3501	10.3297	10.0598
Psme3	10.1434	9.89479	10.2781	10.1173
Hmgb2	10.1796	10.4404	10.3041	10.0845
Nab1	9.93287	10.0917	10.4233	9.93152
Coa5	9.83946	10.1711	10.1018	10.288
Actr1a	9.8173	9.98835	10.0584	10.324
Man1a2	11.0271	11.1916	10.0275	10.349
Suds3	9.79983	9.7632	10.2632	10.1276
Ipo8	9.61808	9.49902	10.4293	9.91784
Hectd1	10.2336	10.1311	10.3122	10.0687
Hist1h3e	10.7783	11.0971	9.83092	10.485
Ndufa4	9.60233	10.0466	10.0392	10.3343
Rbm17	9.51784	10.1434	9.99985	10.3649
Ezr	9.4932	9.54478	10.3186	10.0562
Bms1	9.23544	9.1547	10.4944	9.81198
Spred1	9.65464	9.21422	9.89017	10.4434
Ccz1	9.66019	9.95285	10.1952	10.1907
Ilk	9.52241	9.68361	10.0793	10.2971
Prdx5	9.64069	9.49492	10.4218	9.91194
Rab1b	10.0217	9.50585	10.4396	9.88609
Wwc2	10.1134	9.96478	10.375	9.97556
Cfdp1	9.66157	9.48666	10.5112	9.76911
Ddx46	9.28651	8.88016	10.5768	9.64417
Luc7l	9.81108	9.89271	10.1546	10.2132
Smc5	9.68215	9.68	10.3642	9.97744
Tnpo3	9.92138	9.9185	10.3455	9.99057
Rpl3-ps1	9.04941	9.13372	10.3471	9.98496
Cd2ap	9.75261	10.0753	10.068	10.2758
Pitrm1	9.15723	9.32018	10.1475	10.1988
Mrps21	9.61094	9.80804	10.296	10.0383
Cpsf6	9.72906	9.67638	10.2665	10.0722
Nus1	10.4776	9.99516	10.4024	9.89409
Cav1	10.0735	10.4275	10.1239	10.2148
Pin1	9.76681	9.95385	10.3265	9.99429
Eno1b	9.34447	9.52746	10.2074	10.1293
Gm4366	9.68487	9.75062	10.1917	10.1444
A230046K03Rik	9.71448	9.64211	10.4233	9.85567
Atp6v1g1	9.99561	9.74024	10.3595	9.94314
Fam129b	9.80108	9.54611	10.4715	9.77778
Atp5l	9.63226	9.42322	10.4248	9.84951
Traf7	9.97685	10.397	9.98382	10.3255
Cdc27	9.92484	9.99419	10.2632	10.0509
Ak2	9.68895	9.5606	10.4469	9.79925
Adipor1	9.81357	10.1267	10.1092	10.2068
Hras	9.75779	10.1848	10.1092	10.2052
Eri1	9.85162	10.0106	10.233	10.0757
Ncbp1	9.61951	9.63092	10.2748	10.0256
Psmd5	9.90162	10.1258	10.1348	10.176
Dynlt3	9.34791	9.32018	10.4513	9.77994
Dap	9.46497	9.63963	10.0411	10.2589
Hist1h2bc	11.0033	11.2758	9.74793	10.4704
Me2	9.46021	9.6209	10.2228	10.0775
Rab5c	9.38186	9.50721	10.1582	10.1428
Chmp4b	9.58495	9.68842	10.3455	9.92372
Cdc37	9.65742	9.33098	10.514	9.66068
Ubr4	10.2447	10.0277	10.3872	9.86385
Tceb2	9.18825	10.1293	9.43664	10.6239
Dnajc21	9.45862	9.66788	10.2296	10.0634
Ube2n	9.3393	9.85581	9.93045	10.3329
Ube2z	10.1195	10.1848	10.1366	10.1545
Eif1a	10.6692	10.3734	10.3186	9.94699
Ndufa12	9.39854	9.57882	10.1935	10.0932
Memo1	9.53453	9.83429	10.2993	9.9642
Sf3a3	9.3785	9.4728	10.2715	9.99801
Exosc2	9.74741	9.87068	10.309	9.93927
Map4	9.37345	8.7414	10.3811	9.83918
Pak1ip1	9.41502	9.75177	10.2364	10.0256
Nr3c1	10.4208	10.2999	10.0943	10.171
Mvp	9.12752	8.94183	10.5	9.63703
Zfp706	10.0992	9.90101	10.2895	9.95466
Sparc	12.3789	11.9292	10.1707	10.0915
Ppm1g	10.4799	10.3948	10.3486	9.86995
Pacsin2	9.97017	9.66179	10.4307	9.73832
Rala	9.51172	9.82777	9.96148	10.2728
Myef2	9.6138	9.45459	10.4556	9.69545
Cul4a	9.71048	9.82668	10.2448	9.99429
Ssr3	11.2766	11.456	9.91363	10.3091
Prim1	9.14739	9.58399	10.1546	10.0932
Kif1b	10.5109	10.2283	10.0507	10.1939
Pus7	9.4183	9.61334	10.2398	9.99801
Snrpb2	9.2205	9.72746	10.0943	10.1528
Rab31	10.1611	10.1381	10.1147	10.1326
Amfr	10.7151	10.867	9.87287	10.3299
Smarcb1	9.34447	9.55271	10.0469	10.1874
Ube3a	10.2007	9.72161	10.309	9.89808
Atox1	9.57324	10.0513	9.92626	10.2835
Tcof1	9.37682	9.42178	10.068	10.1595
Nek9	9.0087	9.02585	9.97978	10.2354
Fh1	9.11345	9.24879	10.2262	9.99057
Tm9sf3	11.8284	11.6406	10.0469	10.176
Hax1	9.68895	9.74371	10.2944	9.90404
Psmd11	9.68487	9.65075	10.2381	9.97367
Fbxw11	9.75649	9.73445	9.79692	10.3678
Ndufa9	9.18056	9.05032	10.4527	9.66068
Usp14	9.4068	9.30931	10.3234	9.85772
Trpc4ap	9.73957	9.29205	10.4084	9.7294
Mbnl3	9.43941	9.09805	10.4844	9.59836
Flnb	9.29009	9.55534	10.1275	10.088
Nup88	9.20542	9.53815	10.1018	10.1139
Trnt1	9.44745	9.63092	10.3057	9.87602
Sike1	9.83579	9.92462	10.1847	10.0238
Smc1a	9.61523	9.4839	10.3439	9.81831
Bop1	9.31315	9.77001	9.94087	10.248
Dnajc13	9.88159	9.61081	10.2912	9.88207
Thop1	9.3785	9.59042	10.1275	10.0704
Ube2s	9.83334	10.4261	10.0078	10.1825
Thoc3	9.48385	9.83862	10.0962	10.0984
Pdap1	9.75779	9.71456	10.2912	9.87197
Snx18	10.1275	10.4361	9.8015	10.3417
Smurf2	10.1806	10.0999	10.1952	9.99057
Idh3a	9.44905	9.67879	10.3719	9.75159
Ndufb5	9.37345	9.46862	10.0755	10.1122
Luc7l2	9.58641	9.26013	10.3673	9.75599
Rrn3	9.38521	9.82668	10.1092	10.0775
Psmd7	10.1959	10.0854	10.3376	9.79712
Rbfox2	9.85887	9.3279	9.94501	10.2228
Stard7	10.0324	10.0917	9.85535	10.2895
Hist1h4j	10.8828	10.8717	10.0774	10.0949
Uck2	9.78848	10.2192	9.69722	10.3906
Snx17	9.55402	9.61713	10.1366	10.0311
Itgb1	11.8843	11.7054	10.0488	10.119
Serf2	9.84798	9.55666	10.2056	9.95083
Eif2b5	9.23172	9.49492	10.2381	9.90997
Becn1	9.53604	9.64211	10.1184	10.0455
Commd1	9.33237	9.25041	10.2499	9.8901
Rab1a	10.3684	9.62842	10.4542	9.57615
Ccdc6	9.6266	9.30462	9.8966	10.2433
Rbm28	9.08899	9.16852	10.3471	9.74939
Mdn1	10.784	10.8796	10.1777	9.97178
Hist1h3b	10.6209	11.1147	9.59011	10.442
Polr2b	9.70914	10.0154	10.0372	10.1173
Zwint	10.0787	10.0353	10.2279	9.90997
Ube3c	9.72906	9.98738	10.1917	9.95275
Rrp9	9.68895	9.69201	10.1883	9.95466
Ap3b1	9.19017	9.10705	10.2108	9.92762
Ruvbl1	9.09514	9.73793	10.1294	10.0201
Elavl1	9.64769	9.59938	10.2649	9.85362
Nsmce4a	9.5644	9.84724	10.1707	9.9642
Mafg	9.11748	8.68962	9.47154	10.493
Clptm1l	10.5086	10.7796	9.96964	10.1611
Tufm	9.50557	9.70392	10.1184	10.0146
Rrp7a	9.75001	10.0372	10.0887	10.0437
Mapk6	10.4909	10.383	10.0622	10.0687
Slc38a2	11.6991	11.4804	9.5	10.469
Arpc4	9.60233	9.71103	10.0584	10.0687
Rnu3a	12.0016	12.37	10.1221	10.0017
Gcsh	9.50094	9.67879	10.183	9.92762
Usp1	10.4346	10.2569	10.1582	9.95466
Stag2	9.37007	9.11421	10.4144	9.57863
Rwdd1	9.52241	9.89687	10.1239	9.98308
Dpp8	9.26302	9.26013	10.0906	10.0183
Naa15	9.64908	9.46022	10.2056	9.88609
Ccni	9.61523	9.24553	10.1129	9.99243
Kif11	10.2594	10.252	10.1366	9.9661
Tpx2	9.65326	9.91338	9.96761	10.1326
Abcb1b	10.5375	10.9129	9.95121	10.1461
Sf3b6	9.51936	9.52074	9.97573	10.1225
Ndufc2	9.48853	9.79139	9.91363	10.1743
Rab2a	9.86728	9.77454	10.2091	9.86995
Nop2	9.75261	10.0315	10.0584	10.0401
Tspo	9.4232	9.00674	10.3564	9.65834
Zmynd11	9.48697	9.51128	10.133	9.95657
Ogdh	9.26666	9.29992	10.176	9.90602
Tatdn2	9.86848	9.91132	10.0118	10.074
Gtf3a	9.36329	9.81245	9.90088	10.1727
Tmod3	9.41174	9.40144	10.3281	9.68626
Gabarap	9.89105	9.67395	10.0137	10.0687
Ralgapb	10.0745	10.0249	9.95533	10.1225
Grk2	9.81606	9.86007	10.0546	10.0256
Taf10	9.48697	9.9236	9.81515	10.2307
Atrx	9.68623	9.31398	10.2682	9.76038
Ubn2	9.53302	8.89271	9.61114	10.3635
Rhoc	9.41338	9.36889	10.1952	9.85567
Pfkp	9.02813	8.9378	10.3424	9.64417
Cstb	9.45862	9.74486	9.72882	10.285
Fyttd1	9.61808	9.63591	10.1952	9.84951
Sdhb	9.30255	9.64087	10.1475	9.90799
Hnrnpr	9.47916	9.40436	10.3218	9.6677
Rnf10	9.47602	9.23407	10.0831	9.97744
Snrpa1	9.33063	9.57623	10.0774	9.97932
Cinp	9.54206	9.79027	10.1239	9.92567
Elk4	8.91675	8.14948	9.66239	10.3181
Prc1	10.3419	10.4268	10.0469	10.0054
Bccip	9.26484	9.35837	10.2415	9.77128
Rfc1	9.41338	9.92666	10.0018	10.0437
1110004F10Rik	9.80234	9.86857	10.1777	9.84332
Arf6	10.4932	10.4058	10.0527	9.98683
Kcnab2	9.81357	9.47698	10.1275	9.90404
Prkg2	9.68895	10.1634	9.98583	10.0527
Prps1	9.28651	9.38969	10.2245	9.77778
Seh1l	9.51478	9.33405	10.1653	9.85362
Anxa7	9.21109	9.29205	10.1312	9.8901
Hspa14	9.60521	9.6944	10.2279	9.76038
Mre11a	9.43941	9.53815	10.1073	9.90602
Ppp2r5c	9.52697	9.98543	9.81741	10.171
Amd1	10.1611	10.4595	9.65228	10.288
Tubb2a	9.38353	9.22087	10.2465	9.70912
U2surp	9.4297	9.52477	10.1475	9.84126
Gapvd1	9.82472	9.73793	10.16	9.8246
Arih1	9.80734	9.73793	10.045	9.95657
Nek7	9.61666	9.67517	10.0812	9.91588
Cast	9.00653	8.88436	10.1777	9.79925
Hnrnpll	9.7796	9.5827	10.1917	9.77994
Cetn3	9.1631	9.24553	10.176	9.79285
Gnpat	9.24653	9.35081	9.78077	10.1841
Ppp4c	9.78087	10.1035	10.0314	9.96039
Synj2bp	9.2883	9.1771	10.325	9.56867
Rab13	6.95559	6.81355	10.375	9.47573
Dctpp1	9.74871	9.77228	10.0584	9.92372
Crls1	9.68895	9.96676	9.91996	10.0616
Pdia4	12.2139	11.935	9.83092	10.1377
Acat1	8.99999	9.08899	10.0812	9.89409
Tmem170b	8.0087	7.68962	9.25489	10.4744
Prmt7	9.47287	9.56583	10.1384	9.82251
Grem1	8.69706	8.92564	9.91151	10.0616
Snx6	9.12752	9.1547	10.2211	9.70912
Pdhb	9.34447	9.43614	10.0661	9.90404
Itpripl2	10.6449	10.4153	9.88802	10.0792
Maz	10.2712	9.94183	9.99586	9.97744
Sms	9.27752	9.44894	10.1036	9.85772
Fabp5	9.34102	8.80472	10.3564	9.47839
Ccnb1	10.307	10.7075	9.88154	10.0775
Rps3a2	9.18633	9.21255	9.98382	9.97744
Ubfd1	9.96346	9.87596	9.97776	9.97932
Cflar	9.31315	8.86114	9.77845	10.1528
Mast2	9.98018	9.56583	10.0507	9.89609
Cpne3	9.27029	9.09262	10.1129	9.82251
Gas5	9.56736	9.80029	9.90514	10.0401
2010107E04Rik	9.35134	9.3279	10.1618	9.75599
Cul5	9.45703	9.51669	10.0793	9.85772
Farsa	9.35818	9.34169	10.1511	9.76911
Uhmk1	9.34102	9.00096	9.46867	10.3446
Tram1	10.8401	10.8053	9.8443	10.0862
Ndufb6	9.21109	9.31242	10.0887	9.84126
Hist1h3c	10.8528	11.3101	9.42778	10.362
Ptgfrn	11.6791	11.3591	9.80606	10.1156
Adh5	8.83824	9.1425	10.0314	9.89808
Hprt	9.30432	9.72161	10.0255	9.90205
Nol11	9.30255	9.44468	10.1165	9.79498
Xpnpep1	9.22985	9.53415	9.93671	9.9887
Hipk3	9.55848	9.24879	9.81288	10.0984
Sp1	10.0557	9.43041	9.94087	9.98308
Cab39	9.92022	9.94885	10.0177	9.90404
Prmt5	9.15919	9.70274	9.83539	10.0775
Ctnnbl1	8.95108	9.13019	10.2142	9.65363
Dcaf7	9.57911	9.49354	9.66491	10.2052
Prpf31	9.12151	9.28096	10.2515	9.591
Sephs2	10.3341	10.5435	9.97978	9.9354
Tbl3	8.99341	8.95185	10.0868	9.81409
Stt3b	11.13	10.9874	9.88154	10.0256
Dazap2	9.97574	9.72512	10.1439	9.73832
Atp13a3	10.8999	10.731	9.75267	10.1326
Cnot6	9.85162	9.30775	9.90939	9.99429
Klc1	9.7461	10.0125	10.1275	9.75159
Tyms	9.19972	9.32173	10.1475	9.72492
Eef1e1	9.57911	9.71221	10.133	9.74275
Slirp	9.2612	9.51804	9.99785	9.90205
Tcf12	9.56144	9.48114	9.96148	9.93927
Klhdc2	9.48385	9.65321	10.0236	9.87197
Slc25a39	9.80734	9.85046	9.71917	10.1478
Coro1c	10.0787	9.62967	10.1636	9.69316
Mta2	9.64209	9.96478	10.0565	9.8246
Msh6	9.88159	9.97956	9.96964	9.91784
Suclg2	9.01304	9.10346	10.0353	9.84332
Vbp1	9.34791	9.38673	10.1865	9.64654
Klhdc10	9.38018	9.32944	9.86413	10.0128
D17Wsu92e	9.90162	9.90824	9.90727	9.97178
Rai14	9.36668	9.71221	9.87721	9.99801
Sap18	9.4068	9.89998	9.88154	9.99243
Apex1	9.55996	9.66545	10.0565	9.80775
Hist1h2bg	10.9092	10.7581	9.87287	9.99801
Pgam5	9.43941	9.70866	9.8443	10.0219
Mapkapk2	9.53755	9.93981	9.53067	10.2511
Eif4ebp1	9.95221	10.0344	9.75267	10.0932
Farsb	8.80359	9.13548	9.82418	10.0329
Cops5	9.40845	9.29047	10.1475	9.67004
Mettl9	9.53151	9.85046	9.78077	10.0616
Exosc8	9.23914	9.53948	10.0177	9.82878
Nudt3	9.13152	9.19578	9.80834	10.0347
Gtf2f1	9.21863	9.40874	10.0216	9.82251
Chd3	9.42808	9.4029	10.2211	9.55106
Tnfaip1	9.65464	10.0125	9.8837	9.9642
Ap1s1	9.92138	9.45459	10.2599	9.47839
Ubtf	9.88159	9.88016	9.95738	9.88408
Wbp5	9.12552	8.86962	10.3074	9.37923
Smarce1	9.23914	9.41745	10.0831	9.72716
Ccny	9.36159	9.38526	9.7738	10.0419
Lgalsl	9.64769	9.50721	10.0216	9.79712
Otud6b	9.46814	9.69798	9.96557	9.85976
Rnf4	10.2391	10.3763	9.84651	9.97556
Txndc5	11.4346	11.607	9.62153	10.1545
Aida	9.40845	9.44752	10.045	9.76475
Nop16	9.56883	9.92156	9.96148	9.85772
Dmxl1	10.1195	10.054	9.93045	9.88809
Mrpl13	9.09514	9.30305	9.93879	9.87804
Fbl	9.22799	8.94785	10.4381	9.05088
Aco1	8.91675	8.88854	9.95533	9.85157
Nedd8	9.43295	9.38229	10.0216	9.77562
Chmp5	8.90513	9.07805	10.0603	9.72716
Gm4737	9.08075	9.0125	10.1147	9.64891
Lmnb1	10.1385	9.72044	10.0392	9.74497
Arih2	9.44745	9.69201	9.86851	9.92762
Denr	9.65047	9.5827	10.2296	9.46502
Smim10l1	10.0206	9.82995	10.0812	9.68626
Tmem65	9.93402	9.63963	9.91574	9.87804
Clock	9.66571	9.66301	9.66491	10.0932
Fat1	11.0526	11.2029	9.21425	10.3548
Sec31a	9.39022	8.89271	10.0831	9.67701
Ptk2	9.71048	9.74717	9.97371	9.80987
Appl1	9.19781	8.76661	10.1421	9.59346
Sucla2	9.10737	9.2569	10.0488	9.71817
Ascc3	8.93973	8.66545	10.1742	9.53835
Map3k7	9.4618	9.63342	9.82193	9.95657
Usmg5	9.194	9.28096	10.0699	9.68164
Sacs	10.1285	10.3629	9.53892	10.1644
C330027C09Rik	9.65326	9.74024	9.99386	9.76693
Ap3d1	9.23358	9.02395	10.043	9.70685
Mga	10.2336	9.94484	9.76209	9.99429
Sumo1	9.241	9.60955	9.96557	9.79498
Aatf	9.29722	9.29992	10.0925	9.63703
Brix1	10.0745	10.0182	10.0981	9.62746
Cwc15	9.39022	9.41165	10.0372	9.70685
Dock7	8.98681	9.20419	9.98382	9.76911
Tmem242	9.22425	9.4742	9.95327	9.80351
Snx10	9.59511	9.74024	9.83316	9.92372
Timm13	9.77449	9.84509	10.045	9.69086
Med13	10.3263	10.0277	9.84207	9.91194
Tmem5	9.89576	9.92869	10.0962	9.61783
Pcnp	9.53453	9.20921	10.2912	9.29106
Jade1	9.97796	10.1017	9.83092	9.9198
Uba3	9.33237	9.49354	10.0196	9.71139
Opa1	9.4068	9.39263	10.043	9.68164
Hist1h1e	10.4673	11.477	8.84873	10.465
Nup188	9.32541	9.02775	10.133	9.55106
Ttc39b	10.1155	9.85901	9.91363	9.82669
Tars2	9.42157	9.68	9.90939	9.83087
Usp12	8.51018	8.61839	9.34862	10.2496
Tpd52l2	9.48385	9.21588	10.1348	9.5409
Gabpa	9.45384	9.41745	9.99185	9.7294
Luzp1	9.88633	9.91132	9.63955	10.0616
Pitpna	9.43133	9.62717	9.94087	9.78641
Clns1a	9.45544	9.87911	9.72159	9.99615
Anln	10.3911	10.3726	9.97573	9.74497
Sacm1l	9.23358	9.09081	10.2194	9.39059
Lyar	8.95334	9.57753	9.81515	9.90799
Chmp3	9.4035	9.45035	10.0275	9.67237
Lrp1	11.4394	11.1249	9.65228	10.0419
Atp5d	9.19017	9.8014	9.57414	10.0984
Hist2h4	10.8804	10.8953	9.83092	9.88809
Dap3	9.25937	9.39411	9.90939	9.80775
Eif4e2	9.67121	9.50856	9.98583	9.71591
Nf2	9.60521	9.38377	10.1366	9.50998
Ppp2r5a	9.38855	9.47559	9.76444	9.94121
Hars	9.05993	9.37932	9.96761	9.7294
Hspb8	9.84555	10.0306	9.79002	9.91391
Ubxn1	9.34791	9.24716	10.0177	9.6677
Rnf7	9.40185	9.68482	9.73601	9.96039
Acin1	9.38521	9.30149	10.0137	9.67004
Cfap36	9.0931	9.55797	9.80834	9.89409
Sltm	9.35818	9.03531	10.0255	9.65127
Rcc1	9.86968	9.93375	10.0177	9.66068
Actr10	9.26302	9.35686	9.98985	9.69545
Elp3	9.09923	9.25366	9.98382	9.7023
Arpc1a	9.14936	9.36589	9.62928	10.0401
Stoml2	9.26484	9.58399	9.90727	9.78426
Fgfr1op2	9.58349	9.71809	9.81288	9.88006
Rps6ka4	10.0536	10.1355	9.84873	9.84332
Sf3b5	9.4101	9.25851	9.93045	9.75599
Paip1	9.30786	9.42898	10.0236	9.63941
Ube2j1	9.41666	9.76434	9.6267	10.0329
Fam210a	9.60951	9.59683	9.81741	9.86792
Agfg1	9.40845	9.71574	9.68735	9.98308
Gpx1	9.35134	9.65321	9.90939	9.77128
Zdhhc3	9.78595	9.87806	9.85535	9.82251
Prmt1	9.36837	9.20419	10.1439	9.45152
Lsm4	9.50249	9.33711	10.1421	9.45423
Eno3	9.04306	9.08899	10.0118	9.64179
Ppm1a	9.87922	9.52209	9.84207	9.82878
Lta4h	8.94428	8.92156	9.94087	9.71817
Gtf2a2	9.13948	9.21588	9.86632	9.79925
Gemin5	9.41174	9.52477	9.94708	9.70912
Polr1a	9.06203	8.65567	10.0392	9.58853
Otub1	9.4994	9.60193	9.88802	9.76693
Smarca4	9.241	9.20419	9.87938	9.77562
Rfk	9.47759	9.55928	9.85315	9.79498
Micu1	9.15527	9.03908	10.0216	9.59346
Rbms1	10.1709	10.205	9.83092	9.81409
Tacc3	9.31841	9.6032	9.79462	9.84951
Ehbp1l1	9.33757	9.40874	9.86851	9.77345
Usp7	9.72378	9.87068	9.69722	9.9354
Aif1l	9.13948	9.71692	9.78309	9.85567
Grpel1	9.2612	9.43614	9.92626	9.70458
Smad5	9.31841	9.25041	9.42481	10.1276
Bub1	9.08281	8.83538	10.1528	9.38208
Dnajc5	9.80359	9.90515	9.53067	10.058
Trio	10.4321	10.5885	9.54985	10.0437
Msi2	9.56292	9.10166	10.1952	9.30313
Echs1	8.67532	8.8245	10.0584	9.52552
Actn4	9.42157	9.13899	10.0831	9.489
Golph3	9.62377	10.277	9.38264	10.1478
Ppp3r1	9.63929	9.33098	10.0755	9.4969
Coro1b	9.35134	9.2873	9.96557	9.64654
Msrb3	9.19781	9.50992	9.86632	9.76038
Gpbp1	10.0473	10.1797	9.89446	9.7294
Pdcd6ip	8.86008	9.03343	9.93254	9.68164
Tnk2	10.0652	10.2496	9.79921	9.82251
Nae1	9.06829	9.12311	9.96352	9.63941
Cdc5l	9.03241	9.21255	9.8443	9.77562
Eif2a	9.01088	9.07805	9.83762	9.77994
Cstf2	9.14344	9.35233	9.90514	9.70458
Dlat	9.01737	9.20587	9.94708	9.65127
Aff4	9.33237	9.18392	9.51123	10.0509
Son	10.0033	9.94283	9.81288	9.79712
Sncg	9.14146	8.08535	10.2039	9.24173
Snrnp70	9.76552	9.37932	10.0868	9.43241
Pole3	9.44745	9.34778	10.0999	9.41026
Birc5	9.94655	9.96478	9.95327	9.61299
Ostf1	9.19017	9.17024	9.91785	9.65363
Mad2l1	9.61094	9.94885	9.83092	9.74939
Dlg1	9.36329	9.12665	9.98583	9.56366
Riok3	8.91211	9.08899	9.87721	9.69545
Surf4	11.3573	11.5187	9.51959	10.0128
Map2k2	9.64349	9.28889	9.97776	9.56366
Cbfb	9.91095	9.63342	9.98784	9.54853
Dync1h1	10.307	10.0624	9.93254	9.62024
Rsl24d1	9.58786	9.49766	9.90088	9.65834
Mon2	9.69166	9.58399	9.82193	9.74497
Cab39l	9.17088	9.09985	9.97776	9.55359
Ilf3	9.45862	9.23407	9.97776	9.55359
Ssu72	9.36329	9.54478	9.74793	9.81198
Hmga2	10.6095	10.2496	9.67243	9.88006
Cnn3	9.13351	9.36138	9.79462	9.76475
Wdr4	9.76809	9.86433	9.83092	9.72042
Tomm5	9.57618	9.73561	9.85755	9.69086
Srrm2	9.68215	9.73793	9.61894	9.91784
Ndufb9	9.38353	9.70866	9.82418	9.72492
Wdr5	9.67395	9.68482	9.8443	9.70002
Dtymk	9.44745	9.43328	9.86413	9.67701
Msh2	8.53151	8.82013	9.95327	9.56366
Heatr3	9.33237	9.57364	9.90727	9.62024
Top1	9.05363	9.18221	9.95533	9.55611
Rif1	10.026	10.0578	9.74317	9.79498
Rflnb	8.89105	9.06148	9.5607	9.95083
Pfkl	9.32017	8.79807	10.0372	9.43516
Cyc1	9.7317	9.52343	10.068	9.38493
Mtch1	9.50557	9.53948	9.83539	9.69316
Setd3	9.17476	9.46302	9.72882	9.79925
Manf	11.3902	11.1275	9.43958	10.0274
Pdia6	11.981	11.7754	9.60852	9.90205
Fen1	9.92253	9.9864	9.80834	9.71365
Edf1	9.39022	9.44326	9.94501	9.54853
Dhx36	9.241	9.24716	9.98985	9.48635
Ect2	9.9967	9.60574	10.0333	9.42138
Brk1	9.32541	9.66788	9.73362	9.78426
Txndc17	9.06412	9.68241	9.50843	9.97178
Wdr12	9.41502	9.27298	10.0584	9.37923
Ube2m	9.35988	9.46302	9.77146	9.74275
Arl8b	9.85041	9.80694	9.93463	9.55106
Dnm1l	9.17476	9.05219	9.90939	9.58112
Dock1	9.06203	9.02395	9.81967	9.68626
Tsn	9.56736	9.63591	9.74793	9.76038
Zc3hav1	9.46656	9.24553	9.76679	9.73832
Bub1b	9.76681	9.66057	9.80834	9.69316
Hsd17b4	8.57911	8.71574	9.92836	9.54853
Calu	11.777	11.5882	9.55257	9.92372
Mrpl15	9.29366	9.43899	9.8966	9.58607
Rfc2	9.10534	9.44184	9.76679	9.73163
Twf1	9.57177	9.71927	9.77612	9.71817
Arf4	9.30786	9.44752	9.74555	9.74718
Vti1b	9.19591	9.416	9.66742	9.81831
Fubp3	9.30609	9.24716	9.99586	9.44063
Nup107	9.52393	9.57104	9.86194	9.61541
Pds5b	9.30609	9.26174	9.93463	9.52295
Tmem167b	9.60808	9.76888	9.88802	9.58112
Mak16	9.56883	9.93578	9.72882	9.75599
Mrpl28	9.13948	9.45035	9.66993	9.80987
Casp3	9.4963	9.09443	10.0507	9.34753
Amotl2	10.9409	11.0442	9.37036	10.0347
Hmgcs1	9.89223	9.85153	9.73122	9.74939
Gle1	9.14146	9.27777	9.78077	9.69316
Ncapg2	10.376	10.3538	9.80606	9.66537
Pdxdc1	8.95559	9.08171	9.82193	9.64654
Add1	9.27391	9.15817	9.81741	9.65127
Tmed2	10.5436	10.3031	9.67243	9.79498
Frmd6	9.4183	9.5827	9.16888	10.1394
Sdhc	9.16894	9.13019	9.89446	9.55106
Polr2c	9.13749	9.29677	9.79921	9.66068
Cndp2	9.35988	8.8526	10.1475	9.13771
S100a11	9.25755	9.85474	9.48014	9.94121
Pdpk1	9.72774	9.7768	9.59276	9.85157
Anapc16	9.22425	9.40728	9.85755	9.58359
Cep83	9.23358	9.53815	9.76679	9.68395
Mrpl3	9.2205	9.49902	9.68735	9.76256
Epb41l1	9.87922	9.82559	9.65735	9.78856
Emp1	11.6213	11.5769	9.64975	9.79498
Banf1	9.81854	9.66057	9.88586	9.5409
Acaca	9.82719	9.51263	9.88802	9.53579
Pole4	9.41502	9.47002	9.91151	9.49953
Xpo5	9.38353	9.59683	9.69476	9.74497
Eif4e	9.46814	9.75635	9.5954	9.82878
Hibadh	9.03241	9.10346	9.87504	9.53067
Ttc1	9.14936	9.43041	9.8966	9.49953
Usp4	9.27029	9.20921	9.81515	9.59836
Kpna6	9.35305	9.1924	9.91996	9.46502
Papss1	8.84068	8.90721	9.85535	9.54853
Trip13	9.6588	9.97465	9.69476	9.72267
Hist1h2ab	10.3087	10.5415	9.23809	10.0598
Bag6	9.04518	8.4839	9.85094	9.5409
Strbp	9.3393	9.13195	9.73362	9.6677
Ppp4r2	9.93516	9.70155	9.7738	9.62265
Srsf5	9.86369	9.94082	9.74317	9.65363
Gfm1	8.79354	8.92767	9.724	9.67237
Pak2	9.16894	9.01633	9.81061	9.57366
Imp4	9.06829	9.59427	9.70945	9.68395
9030624J02Rik	9.08075	8.90927	9.92417	9.42138
Xiap	9.73564	9.36889	9.80606	9.57117
RP24-286J21.7	9.33063	9.46722	9.39785	9.93734
Cul4b	8.71315	8.65567	10.0275	9.25422
Cdc42bpb	9.51936	9.50176	9.7503	9.62746
Tmem183a	9.04729	9.33711	9.59803	9.77562
Vps26a	9.4101	9.09805	9.97776	9.32698
Nup37	9.23172	9.51128	9.76444	9.60813
Ric8a	9.34963	9.57364	9.72641	9.64891
Ndc80	9.25205	9.35233	9.84207	9.51518
Ppp4r1	9.7435	9.6209	9.68239	9.69316
Prmt3	9.06829	9.01442	9.74793	9.62265
Pogk	9.42483	9.65934	9.57146	9.7907
Rnf6	9.55104	9.58012	9.93463	9.37923
Prkca	9.4101	9.46022	9.68488	9.67469
Ndst1	9.99341	9.86645	9.07743	10.1019
Ywhah	9.71847	9.79362	9.73601	9.61783
Mrps7	9.38186	9.71221	9.76444	9.58607
Capns1	8.95785	8.98933	9.75503	9.59591
Thoc1	8.87684	9.05405	9.79692	9.54599
Agpat3	9.56736	9.84724	9.52237	9.8162
Plpp2	9.89693	9.92462	9.59276	9.75379
Dclk1	9.00653	8.6944	9.67493	9.67469
Mrpl42	9.3393	9.69081	9.50282	9.8246
Noc3l	8.70781	8.80251	9.88802	9.41861
Hp1bp3	9.35818	9.4742	9.72159	9.61783
Gnl2	8.67532	8.90515	9.83762	9.48105
Galk1	9.26848	9.23736	9.76444	9.56867
Mrps30	9.08075	9.26174	9.67991	9.64891
Dph3	9.27572	9.37784	9.67742	9.65127
Anxa4	8.78848	8.75749	9.77146	9.54345
Sin3b	8.87446	9.21088	9.69967	9.62265
Polr2k	9.12552	9.20587	9.8837	9.39906
Atp5j	9.41666	9.22253	9.93879	9.3151
Nip7	9.66984	10.0438	9.62153	9.69774
Mrpl51	9.30432	9.50992	9.54985	9.76256
Rpn2	11.2261	11.5772	9.39178	9.88609
Poldip3	9.86609	9.64459	9.7384	9.57615
Gcn1l1	9.79101	9.52477	9.91363	9.34753
Ppp2r5d	9.47444	9.53281	9.59276	9.72042
Ranbp2	10.2811	9.88749	9.61114	9.70002
Ppib	11.2243	11.3527	9.52791	9.77128
Nsmce1	9.18825	9.35081	9.75267	9.54599
Sugt1	8.90746	8.84401	9.88154	9.37923
Khdrbs1	9.1631	8.86326	10.0314	9.13433
1110008F13Rik	9.4035	9.80694	9.59276	9.70685
Zfas1	9.83334	9.99709	9.72641	9.57117
Clpb	9.34102	9.19071	9.90301	9.34461
Zak	8.83579	8.75062	9.69229	9.60325
Gfpt1	8.81606	8.47559	9.68239	9.61299
Tma7	9.26848	9.15122	9.88802	9.35914
Gatad2a	9.54954	9.71103	9.69967	9.591
Ttc37	8.91675	8.98738	9.8443	9.41583
Pfdn4	9.00217	9.33864	9.61634	9.67469
Dpp9	9.02813	9.10525	9.64975	9.63941
Fam136a	9.27932	9.36889	9.82867	9.43241
Fam21	8.99999	8.90927	9.7738	9.49953
Klf6	10.5017	10.4102	9.42778	9.82878
Cacul1	9.93973	9.97071	9.48584	9.7821
Rpe	8.89341	9.25851	9.86632	9.37352
Upf1	9.29722	9.09443	9.80606	9.45423
Mettl16	9.02813	9.22583	9.78771	9.47306
Mrpl30	8.98902	9.57364	9.24147	9.94891
Mtmr6	9.24284	9.16336	9.75739	9.50738
Impad1	10.3886	10.1267	9.4629	9.79285
Arpp19	9.45225	9.56583	9.7384	9.5281
Eps15	8.80108	8.69679	9.82193	9.42415
Traf3	9.36329	9.40874	9.17948	9.98308
Gnl1	9.33584	9.21588	9.70701	9.56115
Cdc20	9.55848	9.82668	9.48584	9.77128
Csrp1	8.35134	9.05962	9.48584	9.77128
Mta1	9.06621	9.22418	9.44251	9.80563
Nupr1	9.30078	9.14948	9.7503	9.50998
Wdr45b	9.56292	9.48804	9.64975	9.62024
Ncor1	9.42808	9.68	9.57146	9.69316
Mrpl11	9.02168	9.1547	9.7384	9.51777
Plin3	9.16505	8.81794	9.98985	9.15446
Cbx6	9.94428	9.78915	9.43958	9.80138
Fbln2	11.9277	11.8201	9.32655	9.88207
1110038B12Rik	9.47444	9.75062	9.71675	9.53835
Ndufs4	9.13749	9.26978	9.71189	9.54345
Cdc16	9.1631	9.46862	9.7854	9.45423
Spcs3	11.2313	10.9514	9.35487	9.85976
Lmnb2	9.76681	9.69201	9.74317	9.50477
Fkbp5	9.47287	9.2569	9.80378	9.42691
Nudt5	8.89105	8.87385	9.79921	9.42966
Cyp51	11.1553	11.1835	9.0812	10.0201
Txn2	9.66571	9.84078	9.81061	9.41305
Rfwd2	8.99999	9.06148	9.49152	9.74718
Celf1	9.4101	9.04471	9.57146	9.67237
Anapc4	9.0931	9.01442	9.71917	9.51777
Knstrn	9.71714	9.76888	9.57682	9.66537
Phf5a	9.23544	9.67153	9.44544	9.77778
Ncapd2	9.39854	9.22087	9.81515	9.39624
Mcmbp	9.38521	9.75635	9.48584	9.74275
Appbp2	9.60808	9.42898	9.5	9.7294
Ezh2	9.01304	8.75291	9.85975	9.32993
Utrn	9.38855	8.67032	9.44837	9.77128
Lman2	10.9034	11.1093	9.52237	9.70912
Sarnp	8.97574	9.36289	9.82193	9.38208
Atxn10	8.75261	8.70392	9.68982	9.5409
4933434E20Rik	9.23729	9.36289	9.64466	9.58853
Ctbp2	9.52393	9.64582	9.55528	9.67469
Ints3	9.50711	9.47698	9.69229	9.52552
Cldn12	10.4191	10.4369	8.7854	10.131
Osbpl9	9.09514	9.41165	9.74317	9.46233
Orc6	9.06203	9.43041	9.61114	9.60081
Snhg1	10.0271	9.95285	9.8015	9.37638
Fam92a	9.13152	9.20754	9.69967	9.50215
Zcchc24	9.42808	9.58012	9.54166	9.66303
Sart1	8.9978	8.72979	9.97371	9.1036
Myg1	9.06829	9.21755	9.51123	9.68856
Stt3a	10.881	10.9756	9.28136	9.86385
Atf1	9.68079	9.27777	9.71675	9.47573
Arpc5l	9.18056	9.42178	9.59803	9.60325
Chordc1	9.38855	9.58657	9.65482	9.53835
Kif20a	9.08281	9.17024	9.78771	9.37638
Actl6a	9.19591	9.33251	9.87287	9.25422
Tnpo2	9.44905	9.26335	9.85535	9.27888
Oxsr1	9.48541	9.55928	9.44837	9.7294
Grk6	9.45703	9.79585	9.29766	9.83918
Ahctf1	9.99451	10.1346	9.37036	9.78641
Lsm3	9.194	9.43756	9.6267	9.55611
Ppp2cb	9.21863	9.20587	9.37344	9.77778
Haus6	9.35818	9.26013	9.76679	9.38776
Nufip2	10.4394	10.0058	9.5954	9.58359
Eif1ad	9.56736	9.55271	9.71432	9.45152
Ddx56	8.90045	9.02205	9.70945	9.45694
Btaf1	9.66846	9.78579	9.63699	9.53579
Isoc1	9.27391	9.21755	9.66993	9.49953
Aldh3a2	8.90513	9.11599	9.48299	9.68395
Rpf2	8.90045	9.37188	9.57948	9.59346
Stk11	9.87565	9.85581	9.7738	9.37066
Med10	9.1094	9.23736	9.66742	9.49953
Dctn1	8.70513	8.29205	9.80378	9.32402
Tk1	9.28651	9.20921	9.74079	9.40747
Prkci	9.30078	9.46162	9.49435	9.6677
Hdgfrp2	9.09105	9.11421	9.67243	9.489
Dnajb6	8.92829	8.94384	9.82867	9.28802
Rest	9.62519	9.30462	9.48868	9.67237
Timm17a	9.08488	9.49492	9.70457	9.44881
Kdm1a	9.04518	9.26335	9.70212	9.45152
Ube2e1	9.02383	8.52746	10.045	8.8921
Egln1	9.42157	9.81684	9.43958	9.70912
Fbxw2	9.5703	9.4742	9.67243	9.47306
Phip	9.83824	9.53014	9.76679	9.35624
Suclg1	8.92599	8.63342	9.89874	9.15779
Nup98	9.6266	9.51263	9.57682	9.57117
Trmt6	9.1355	9.4574	9.73601	9.38776
Clint1	9.42646	9.20921	9.67991	9.45423
Snhg8	8.88396	9.29047	9.23132	9.84539
Psmb2	8.88869	9.4728	9.26487	9.82041
Pygb	8.82102	8.36589	9.87069	9.1874
Rhot1	9.44424	9.3493	9.63699	9.4969
Snx2	8.91211	9.06702	9.71189	9.40747
Pcmt1	9.36498	9.47002	9.66742	9.45964
Arpc5	9.25755	9.72979	9.31698	9.77994
Pnpt1	8.65326	9.03154	9.75267	9.35334
Kctd20	9.44102	9.56321	9.52791	9.60325
Usp39	8.85283	9.46862	9.39482	9.71817
Anapc11	9.29544	9.44468	9.53892	9.591
Mrpl2	9.07453	9.46162	9.53067	9.59836
Luc7l3	9.35134	9.30149	9.83316	9.23229
Gtf2i	9.03668	8.81135	9.69476	9.41861
Taf1	9.02813	9.11242	9.79921	9.27276
Capza1	9.15723	9.27458	9.69722	9.40467
Atad3a	9.36159	9.34322	9.75739	9.32402
Dhx40	8.61666	8.80694	9.68982	9.41026
Cyld	9.37345	9.28572	9.60066	9.50998
Hist1h4k	9.79354	9.6956	9.75974	9.31808
Mfn2	9.41502	9.13019	9.72159	9.36491
Slc29a1	10.9796	11.2845	9.21768	9.8246
Tsfm	9.18249	9.456	9.56878	9.53579
Wdr3	9.06203	9.08171	9.79921	9.25422
Lhfpl4	7.84798	7.45035	9.79002	9.26661
Tomm40	9.54506	9.77567	9.65482	9.44063
Cry1	9.01304	9.31087	9.64466	9.44881
Smdt1	9.2205	8.87806	9.83539	9.19066
Mff	9.14344	9.31242	9.63443	9.45694
Atpif1	8.82842	9.06887	9.5954	9.49953
Copz1	9.41666	9.20921	9.39785	9.68395
Lypla1	9.03241	8.90308	9.91996	9.0437
Srp72	9.11748	9.44042	9.4542	9.63465
Ddx52	9.16894	9.50585	9.52237	9.57117
Tsnax	9.11748	9.25528	9.724	9.34461
Etnk1	9.17088	8.84617	8.99985	9.94121
Rragc	9.73957	9.55007	9.78771	9.25422
Mrpl9	9.02383	8.98738	9.73601	9.32402
Ddx54	9.14344	9.09805	9.76913	9.27582
Raf1	9.65187	9.90101	9.45128	9.62986
Myeov2	8.91907	8.9236	9.6267	9.45423
Fxr2	9.4101	9.35233	9.66742	9.40467
Pik3ca	9.32017	9.4029	9.39482	9.67237
Ipo9	9.11748	9.10705	9.68735	9.37638
Ankrd17	9.98239	9.58399	9.67742	9.38776
Nup50	9.79101	9.85046	9.41289	9.65598
Trap1	8.57324	8.67517	9.76679	9.26968
Med28	9.14936	9.35081	9.62412	9.44881
Gnl3l	8.7448	8.65075	9.68488	9.37066
Ndufab1	9.39854	9.06333	9.68488	9.37066
Adk	8.82102	9.09805	9.57146	9.4969
Ap2s1	9.194	9.21088	9.62412	9.43516
Il6st	10.6896	10.4567	8.85315	9.99243
Cggbp1	9.4378	9.37486	9.54166	9.52295
Tial1	9.14936	8.76888	9.66993	9.37923
Cpsf3l	8.92368	9.06518	9.53617	9.52552
Fis1	8.95108	9.20754	9.5954	9.45964
Trappc13	9.12552	9.64706	9.46867	9.58607
Cebpg	9.29722	9.1788	9.14746	9.82669
Kif15	8.95108	9.17024	9.64975	9.39059
Kctd10	8.78341	8.6944	9.67243	9.36202
Rfc5	9.05363	9.25041	9.63186	9.40747
Mrps24	9.37513	9.25366	9.65228	9.38208
Ankrd28	9.53604	9.48804	9.68239	9.34461
Stat6	9.44263	9.40728	9.5	9.54599
Bsg	11.1801	11.644	9.10733	9.84332
Gtf3c4	9.77194	9.85688	9.32972	9.69086
Sec23ip	8.93973	8.84401	9.78771	9.1939
Msl3	8.83088	9.08535	9.48868	9.55106
Eaf1	9.71714	10.0735	9.12936	9.82669
Idh3b	8.76295	9.05032	9.61634	9.41583
Ipo4	8.93287	8.87596	9.63699	9.39059
Inppl1	9.50711	9.4461	9.61374	9.41583
D5Ertd579e	8.72378	8.45881	8.92626	9.93346
Mrps17	9.15133	9.35384	9.48584	9.54345
Taf1d	11.128	11.1843	9.64211	9.37352
Adh7	8.67532	9.00482	9.60329	9.41861
Tfrc	11.2793	11.81	9.30735	9.69316
Acp1	8.7448	8.93375	9.67742	9.32698
Gstp1	8.62802	9.40728	9.133	9.81198
Ppp6r3	9.34963	9.46022	9.50282	9.51777
Capzb	8.97574	8.95783	9.67493	9.32402
Nin	9.50249	9.58399	8.61374	10.0562
Plrg1	8.7448	9.07438	9.55257	9.45964
Rabl6	9.45862	9.51263	9.4629	9.54853
Pgs1	9.60233	9.83212	9.57414	9.43516
Ints8	8.9846	8.97563	9.70945	9.26968
Isy1	8.86968	8.97367	9.79921	9.13771
Xpo4	8.71847	8.68962	9.18299	9.76911
Rnf14	8.79354	8.91543	9.46578	9.54345
Htra2	9.41174	9.23078	9.7738	9.17432
Wdr26	9.09105	8.80472	9.67493	9.31212
Rrbp1	9.9156	9.71574	9.54439	9.46233
Asap1	9.68487	9.40144	9.28136	9.69545
Fam20b	9.32541	9.42034	9.44544	9.55863
Zfp740	9.71448	9.7632	9.31698	9.6677
Raph1	9.46021	9.07255	9.51123	9.49427
Krr1	9.28651	9.72746	9.37344	9.62024
Rabggtb	8.98239	9.44894	9.59803	9.39624
Eif5b	8.54954	7.75978	9.93045	8.88408
5031439G07Rik	9.29188	9.24063	9.55257	9.4379
Srpk2	9.19209	9.01059	9.70945	9.24486
Tubgcp4	9.05152	9.11421	9.57146	9.41583
Kif4	8.57618	8.69201	9.44251	9.54599
Strn	9.51478	9.08899	9.51681	9.47306
Spop	9.02598	9.39116	9.50562	9.4837
Lsm14a	8.99999	8.70866	9.74555	9.19066
Got1	8.82349	9.24879	9.32655	9.64417
Fam96a	9.16699	9.25041	9.62412	9.34753
Snrpc	8.89341	9.25366	9.41886	9.56115
Gpt2	9.06412	9.26978	9.51681	9.46502
Fcf1	8.7448	9.12133	9.40388	9.57117
Eea1	10.328	10.1008	9.0157	9.84539
Eif3j1	8.98239	8.98152	9.80606	9.08274
Lpgat1	9.68487	9.456	9.38874	9.58112
Rab14	9.58349	9.25204	9.6472	9.30313
Dpy30	8.80359	9.49492	9.09246	9.79285
Poldip2	9.08694	9.38821	9.50562	9.46233
Prps2	8.71847	8.84186	9.47154	9.49164
Ube2l3	9.04941	9.13019	9.42481	9.53579
Cpsf1	8.63648	8.75978	9.60329	9.34753
Dgkz	9.38688	9.42178	9.28463	9.65363
Cdk2ap1	9.03668	9.57104	9.23132	9.69316
Thumpd1	9.32889	9.52343	9.57146	9.38208
Gpat4	10.0725	10.1469	9.30413	9.63465
Mkln1	8.81108	8.54875	9.6267	9.31212
Cdca7	9.43295	9.89687	9.22792	9.69086
Vps29	9.06412	8.97367	9.68488	9.23544
Dynll2	8.90513	8.20083	9.77612	9.10014
Zc3h7b	9.06412	9.01059	9.52237	9.42691
Evi5	9.29722	9.34169	9.62153	9.31212
Ankfy1	9.32366	8.85688	9.61374	9.32105
Rrp8	9.35476	9.52343	9.52514	9.42138
Ndufa2	8.91211	8.9378	9.58481	9.35334
Selenoh	9.10737	8.9297	9.81288	9.0256
Prpsap1	9.16699	9.50992	9.34862	9.58607
Ssna1	9.35988	9.48804	9.48014	9.46233
Gm24265	11.3171	11.0633	9.51681	9.42415
Atxn7l3b	9.98791	9.8245	9.39785	9.5409
Cpsf3	8.36159	8.49492	9.61894	9.30613
Scp2	8.84555	8.74602	9.76913	9.09321
Bod1	8.90513	9.31087	9.14024	9.73832
Maoa	8.54655	7.93578	9.92417	8.80138
Ugp2	8.90746	8.53815	9.70945	9.18088
Ubxn4	9.2721	9.13548	9.67243	9.23229
Chmp1a	9.37682	9.32173	9.53067	9.40467
Nphp1	8.82102	8.63342	9.73601	9.13771
Hsph1	8.86008	8.64087	9.74793	9.11734
Pold3	9.35988	9.55666	9.36728	9.55863
Pfdn1	8.77322	8.87174	9.62928	9.28194
Dcps	8.99341	8.53548	9.81967	8.99243
Lrrfip2	8.71847	9.0125	9.57682	9.34168
Col4a3bp	9.7461	9.64335	9.38264	9.5409
Sh3kbp1	8.7317	8.72979	9.55799	9.36202
1700020I14Rik	9.44424	9.02775	9.26155	9.63703
Uap1l1	8.87207	8.57234	9.7384	9.11734
Romo1	9.14146	9.06148	9.50562	9.41305
Plk4	9.86968	9.88958	9.57414	9.33582
Sympk	9.22985	8.92564	9.69229	9.18088
Cdc123	8.93516	8.98543	9.65228	9.23544
Ubqln4	9.42483	9.20754	9.45128	9.46502
Ddx41	9.16699	9.06887	9.48584	9.42966
Npc2	10.445	10.2952	9.42481	9.489
Paip2	8.58203	8.6209	9.70945	9.15113
Ndufa7	8.81606	9.20419	9.24147	9.64179
Nacc1	9.57618	9.56321	9.44251	9.46233
Txndc9	9.14146	9.25851	9.47728	9.42691
Vps13b	9.45065	9.33864	9.50843	9.39059
Eif2b3	8.41502	8.72979	9.59803	9.28498
Szrd1	9.94881	9.7768	9.48299	9.41583
Stk4	9.43618	9.68602	9.39785	9.4969
Hadhb	8.63648	8.75291	9.58481	9.29711
Nr1d2	9.59222	9.1425	9.46867	9.42691
Ankrd40	9.30609	9.4574	9.28136	9.59346
Mrpl21	8.67258	8.87806	9.63699	9.22279
Anp32a	8.46339	8.84186	9.54439	9.33582
Creb1	9.05783	8.74602	9.27149	9.59346
Trim33	9.36329	9.48114	9.21081	9.63941
Mmadhc	9.23172	9.27618	9.67493	9.16111
Prune2	8.94428	8.52746	9.41588	9.46502
Tprkb	8.95785	9.22583	9.36109	9.51518
Commd8	9.02598	8.82668	9.65228	9.19066
Pea15a	9.25755	8.97956	9.57682	9.28498
Tipin	9.22425	9.69321	9.4629	9.41305
Col5a2	11.5144	11.5817	9.08871	9.71817
Ccdc43	9.06829	9.18562	9.68239	9.14107
Oxr1	9.09719	9.14599	9.43664	9.43516
Myo18a	9.4297	8.40144	9.81515	8.9198
Arfgef1	9.25388	9.19746	9.57414	9.28194
Cript	8.95785	9.18392	9.4571	9.41026
2018-03-05	9.22985	9.28255	9.48014	9.38493
Rps6kb1	9.27572	9.34322	9.59803	9.24173
Ergic1	10.282	10.3666	9.19	9.63703
Arhgdib	9.11345	9.11063	9.57682	9.26352
Tceb1	8.95334	9.05962	9.50282	9.35044
Tollip	9.194	9.07988	9.60852	9.21961
Rps6ka3	8.51325	8.21088	9.68239	9.11392
Brd2	9.96906	10.0633	9.40388	9.44609
Smo	9.79983	9.6956	9.42481	9.42415
Adrm1	9.24284	9.49902	9.25154	9.57863
Vps41	8.33063	8.63092	9.57682	9.25111
Cpsf4	9.00435	9.1425	9.38874	9.45423
Ndufa6	8.92599	9.18562	9.3857	9.45694
Thoc7	8.81108	8.94785	9.56878	9.25733
Cox6a1	9.17863	9.73445	9.04303	9.72042
Acadvl	8.48541	8.6032	9.62412	9.18414
Pdcd11	9.18249	8.86114	9.61374	9.19714
Rab22a	9.21675	9.35686	9.40388	9.43516
Senp3	9.21675	9.28096	9.51123	9.31808
Shmt1	8.65603	8.79585	9.56878	9.24799
Chp1	8.91907	8.99322	9.5	9.32698
Sbf1	10.0377	10.0587	9.53617	9.28498
Aamp	8.75261	8.89479	9.62412	9.17103
Itch	9.18825	9.13195	9.48868	9.33582
Csnk2b	9.10127	8.87385	9.44251	9.38208
Csnk1d	9.59511	9.45881	9.34235	9.47839
Ak6	8.91444	9.05405	9.54712	9.26043
Ankrd11	9.90279	9.8397	9.21081	9.57863
Usp16	9.26666	9.30149	9.52237	9.27888
Nop10	8.73957	9.16163	8.90088	9.77778
2810004N23Rik	9.01088	9.02775	9.49718	9.30313
Akt2	9.18056	9.08717	9.37652	9.42691
Cltb	8.79101	9.00482	9.51959	9.27276
Ppp3cb	9.02168	8.92564	9.54166	9.24486
Pithd1	8.93058	9.36138	9.32972	9.4677
[truncated: 8,713 more rows]
