# Supplementary material for: Lateral transfer of mRNA and protein by migrasomes modifies the recipient cells
Source: Cell Res. 2020 Sep 29;31(2):237–40. doi: 10.1038/s41422-020-00415-3 (PMC8026638; doi:10.1038/s41422-020-00415-3)
Supplement: Supplementary file 3 — Supplementary information, Table S2 [file 41422_2020_415_MOESM3_ESM.xlsx]

## Sheet: Sheet1
Supplementary information, Table 2-Stellaris FISH Probe for Pten
Probe sequence name	Probe Sequence (5'to 3')
Pten_1	tctttgatgatggctgtcat
Pten_2	tccttttgtttctgctaacg
Pten_3	taagtcgaatccatcctctt
Pten_4	cccatagcaataatgtttgg
Pten_5	cttcaagtctttctgcagga
Pten_6	atcatcaatattgttcctgt
Pten_7	tctttcagcacaaagattgt
Pten_8	taaatttggcggtgtcataa
Pten_9	ggatattgtgcaactctgca
Pten_10	tggtgggttatggtcttcaa
Pten_11	agggtttgataagttctagc
Pten_12	tagccattggtcaagatctt
Pten_13	gctgcaacatgattgtcatc
Pten_14	ctttccagctttacagtgaa
Pten_15	cctttaaaaatttgccccga
Pten_16	catagaaatctagggcctct
Pten_17	ttgtctctggtccttacttc
Pten_18	actgggaatagttactccct
Pten_19	aataatacacatagcgcctc
Pten_20	tgattctttaacaggtagct
Pten_21	aaacaacagtgccactggtc
Pten_22	accacaaactgaggattgca
Pten_23	atatcttcacctttagctgg
Pten_24	gtgtgggtcctgaattggag
Pten_25	tacatgaacttgtcttcccg
Pten_26	taacggctgagggaactcaa
Pten_27	ctttgatatcaccacacaca
Pten_28	agcatcttgttctgtttgtg
Pten_29	tctggtcctggtatgaagaa
Pten_30	gctatcgatttcttgatcac
Pten_31	tatctgcacgctctatactg
Pten_32	agtactagatattccttgtc
Pten_33	ctcctctactgtttttgtga
Pten_34	aactgctagcctctggattt
Pten_35	acatctggtgttacagaagt
Pten_36	atgatcaggttcattgtcac
Pten_37	tcagtggtgtcagaatatct
Pten_38	aggttcattctctggatcag
Pten_39	gtgtatgctgatcttcatca
